# Supplementary material for: 5-[(4-Methyl­phen­yl)sulfon­yl]-1-phenyl­thio­pyrano[4,3-b]indole-3(5H)-thione di­chloro­methane monosolvate
Source: IUCrdata. 2023 May 12;8(Pt 5):x230354. doi: 10.1107/S2414314623003541 (PMC10242727; doi:10.1107/S2414314623003541)
Supplement: Supplementary file 1 [file x-08-x230354-sup1.cif]

##############################################################################
#                                                                            #
# This CIF contains the data for a data article accepted for                 #
# publication in IUCrData. It conforms to the requirements of                #
# Notes for Authors for IUCrData, and has been                               #
# peer reviewed under the auspices of IUCrData.                              #
#                                                                            #
# Full details of the Crystallographic Information File format               #
# are given in the paper "The Crystallographic Information File (CIF):       #
# a New Standard Archive File for Crystallography" by S. R. Hall, F. H.      #
# Allen and I. D. Brown [Acta Cryst. (1991), A47, 655-685].                  #
#                                                                            #
# The current version of the core CIF dictionary is obtainable from          #
# ftp://ftp.iucr.org/pub/cif_core.dic.                                       #
#                                                                            #
# Software is freely available for graphical display of the structure(s)     #
# in this CIF. For information consult the CIF software page                 #
# http://www.iucr.org/resources/cif/software.                                #
#                                                                            #
# This file may be used for bona fide research purposes within the           #
# scientific community so long as proper attribution is given to the data    # 
# article from which it was obtained.                                        #
#                                                                            #
##############################################################################
data_I
_audit_creation_method     'SHELXL-2018/3'
_chemical_name_systematic     ?
_chemical_name_common
;\
5-[(4-Methylphenyl)sulfonyl]-1-phenylthiopyrano[4,3-<i>b</i>]indole-\
3(5<i>H</i>)-thione dichloromethane monosolvate
;
_chemical_formula_moiety     'C24 H17 N O2 S3, C H2 Cl2'
_chemical_formula_sum     'C25 H19 Cl2 N O2 S3'
_chemical_formula_iupac     'C24 H17 N O2 S3, C H2 Cl2'
_chemical_formula_weight     532.49
_chemical_melting_point     ?
_space_group_crystal_system     triclinic
_space_group_name_H-M_alt     'P -1'
_space_group_name_Hall     '-P 1'
loop_
    _space_group_symop_operation_xyz
    'x, y, z'
    '-x, -y, -z'
_cell_length_a     9.8368(14)
_cell_length_b     10.2783(15)
_cell_length_c     13.2857(18)
_cell_angle_alpha     97.689(9)
_cell_angle_beta     108.305(8)
_cell_angle_gamma     108.103(8)
_cell_volume     1171.6(3)
_cell_formula_units_Z     2
_cell_measurement_reflns_used     25
_cell_measurement_theta_min     65
_cell_measurement_theta_max     70
_cell_measurement_temperature     193(2)
_exptl_crystal_description     plate
_exptl_crystal_colour     red
_exptl_crystal_size_max     0.400
_exptl_crystal_size_mid     0.200
_exptl_crystal_size_min     0.080
_exptl_crystal_density_diffrn     1.509
_exptl_crystal_density_meas     ?
_exptl_crystal_density_method     ?
_exptl_crystal_F_000     548
_exptl_absorpt_coefficient_mu     5.195
_exptl_absorpt_correction_type     numerical
_exptl_absorpt_process_details
;
(CORINC; Dr\"ager & Gattow, 1971)
;
_exptl_absorpt_correction_T_min     0.24
_exptl_absorpt_correction_T_max     0.68
_diffrn_ambient_temperature     193(2)
_diffrn_source     'rotating anode'
_diffrn_radiation_type     CuK\a
_diffrn_radiation_wavelength     1.54178
_diffrn_radiation_monochromator     graphite
_diffrn_measurement_device_type     'Enraf--Nonius CAD-4'
_diffrn_measurement_device     '\k-geometry diffractometer'
_diffrn_measurement_method     \w/2\q
_diffrn_detector_area_resol_mean     ?
_diffrn_reflns_number     4706
_diffrn_reflns_av_R_equivalents     0.0287
_diffrn_reflns_av_unetI/netI     0.0245
_diffrn_reflns_theta_min     3.625
_diffrn_reflns_theta_max     69.987
_diffrn_reflns_theta_full     67.679
_diffrn_measured_fraction_theta_max     0.999
_diffrn_measured_fraction_theta_full     1.000
_diffrn_reflns_limit_h_min     -11
_diffrn_reflns_limit_h_max     0
_diffrn_reflns_limit_k_min     -11
_diffrn_reflns_limit_k_max     12
_diffrn_reflns_limit_l_min     -15
_diffrn_reflns_limit_l_max     16
_diffrn_standards_number     3
_diffrn_standards_interval_time     60
_diffrn_standards_decay_%     2
_refine_special_details     ?
_reflns_number_total     4431
_reflns_number_gt     4039
_reflns_threshold_expression     'I > 2\s(I)'
_refine_ls_structure_factor_coef     Fsqd
_refine_ls_matrix_type     full
_refine_ls_R_factor_all     0.0414
_refine_ls_R_factor_gt     0.0379
_refine_ls_wR_factor_gt     0.1037
_refine_ls_wR_factor_ref     0.1065
_refine_ls_goodness_of_fit_ref     1.017
_refine_ls_restrained_S_all     1.017
_refine_ls_number_reflns     4431
_refine_ls_number_parameters     299
_refine_ls_number_restraints     0
_refine_ls_hydrogen_treatment     constr
_refine_ls_weighting_scheme     calc
_refine_ls_weighting_details
              'w=1/[\s^2^(Fo^2^)+(0.0626P)^2^+0.8284P] where P=(Fo^2^+2Fc^2^)/3'
_atom_sites_solution_hydrogens     geom
_atom_sites_solution_primary     direct
_atom_sites_solution_secondary     ?
_refine_ls_shift/su_max     0.000
_refine_ls_shift/su_mean     0.000
_refine_diff_density_max     0.487
_refine_diff_density_min     -0.423
_refine_ls_extinction_method     none
_refine_ls_extinction_coef     .
loop_
    _atom_type_symbol
    _atom_type_description
    _atom_type_scat_dispersion_real
    _atom_type_scat_dispersion_imag
    _atom_type_scat_source
    'C' 'C' 0.0181 0.0091
                         'International Tables Vol C Tables 4.2.6.8 and 6.1.1.4'
    'H' 'H' 0.0000 0.0000
                         'International Tables Vol C Tables 4.2.6.8 and 6.1.1.4'
    'Cl' 'Cl' 0.3639 0.7018
                         'International Tables Vol C Tables 4.2.6.8 and 6.1.1.4'
    'N' 'N' 0.0311 0.0180
                         'International Tables Vol C Tables 4.2.6.8 and 6.1.1.4'
    'O' 'O' 0.0492 0.0322
                         'International Tables Vol C Tables 4.2.6.8 and 6.1.1.4'
    'S' 'S' 0.3331 0.5567
                         'International Tables Vol C Tables 4.2.6.8 and 6.1.1.4'
_computing_data_collection
;
<i>CAD-4 Software</i> (Enraf--Nonius, 1989)
;
_computing_cell_refinement
;
<i>CAD-4 Software</i> (Enraf--Nonius, 1989)
;
_computing_data_reduction
;
CORINC (Dr\"ager & Gattow, 1971)
;
_computing_structure_solution
;
SHELXT (Sheldrick, 2015a)
;
_computing_structure_refinement
;
SHELXL2018 (Sheldrick, 2015b)
;
_computing_molecular_graphics
;
PLATON (Spek, 2020)
;
_computing_publication_material     ?
loop_
    _atom_site_type_symbol
    _atom_site_label
    _atom_site_fract_x
    _atom_site_fract_y
    _atom_site_fract_z
    _atom_site_U_iso_or_equiv
    _atom_site_adp_type
    _atom_site_calc_flag
    _atom_site_occupancy
    _atom_site_disorder_assembly
    _atom_site_disorder_group
    N N1 0.30399(19) 0.17913(18) 0.10488(13) 0.0247(4) Uani d 1 . .
    C C2 0.3290(2) 0.2383(2) 0.01978(15) 0.0225(4) Uani d 1 . .
    C C3 0.4616(2) 0.2740(2) -0.00101(16) 0.0257(4) Uani d 1 . .
    H H3 0.546346 0.256542 0.044845 0.031 Uiso calc 1 . .
    C C4 0.4787(2) 0.3357(2) -0.08731(16) 0.0260(4) Uani d 1 . .
    S S5 0.32556(6) 0.36665(6) -0.17392(4) 0.02863(14) Uani d 1 . .
    C C6 0.1753(2) 0.3113(2) -0.12982(16) 0.0233(4) Uani d 1 . .
    C C7 0.1890(2) 0.2571(2) -0.04071(15) 0.0217(4) Uani d 1 . .
    C C8 0.0808(2) 0.2101(2) 0.01257(16) 0.0232(4) Uani d 1 . .
    C C9 -0.0709(2) 0.2027(2) -0.01054(17) 0.0274(4) Uani d 1 . .
    H H9 -0.121736 0.232427 -0.071261 0.033 Uiso calc 1 . .
    C C10 -0.1450(3) 0.1512(2) 0.05678(19) 0.0325(5) Uani d 1 . .
    H H10 -0.248258 0.144580 0.041628 0.039 Uiso calc 1 . .
    C C11 -0.0704(3) 0.1089(2) 0.1464(2) 0.0343(5) Uani d 1 . .
    H H11 -0.123337 0.075406 0.192183 0.041 Uiso calc 1 . .
    C C12 0.0799(3) 0.1145(2) 0.17078(18) 0.0306(5) Uani d 1 . .
    H H12 0.130386 0.085282 0.231982 0.037 Uiso calc 1 . .
    C C13 0.1528(2) 0.1643(2) 0.10218(16) 0.0242(4) Uani d 1 . .
    S S14 0.43707(6) 0.13882(5) 0.19537(4) 0.02610(14) Uani d 1 . .
    O O15 0.51358(18) 0.08036(17) 0.13778(13) 0.0340(4) Uani d 1 . .
    O O16 0.35700(18) 0.05745(16) 0.25269(13) 0.0348(4) Uani d 1 . .
    C C17 0.5680(2) 0.3040(2) 0.28468(16) 0.0255(4) Uani d 1 . .
    C C18 0.7232(2) 0.3448(2) 0.30206(17) 0.0292(4) Uani d 1 . .
    H H18 0.758342 0.286801 0.262936 0.035 Uiso calc 1 . .
    C C19 0.8268(2) 0.4717(2) 0.37757(18) 0.0300(5) Uani d 1 . .
    H H19 0.933551 0.500361 0.389998 0.036 Uiso calc 1 . .
    C C20 0.7767(2) 0.5579(2) 0.43548(17) 0.0283(4) Uani d 1 . .
    C C21 0.6195(3) 0.5153(2) 0.41441(17) 0.0296(4) Uani d 1 . .
    H H21 0.583515 0.574240 0.451815 0.036 Uiso calc 1 . .
    C C22 0.5146(2) 0.3889(2) 0.34013(17) 0.0293(4) Uani d 1 . .
    H H22 0.407732 0.360408 0.327132 0.035 Uiso calc 1 . .
    C C23 0.8899(3) 0.6957(3) 0.5167(2) 0.0407(6) Uani d 1 . .
    H H23A 0.864225 0.774195 0.492812 0.061 Uiso calc 1 . .
    H H23B 0.994618 0.707837 0.521106 0.061 Uiso calc 1 . .
    H H23C 0.884507 0.694728 0.589017 0.061 Uiso calc 1 . .
    S S24 0.63754(6) 0.38421(7) -0.11578(5) 0.03617(16) Uani d 1 . .
    C C25 0.0371(2) 0.3359(2) -0.19783(16) 0.0241(4) Uani d 1 . .
    C C26 0.0170(2) 0.4602(2) -0.16453(17) 0.0296(4) Uani d 1 . .
    H H26 0.086969 0.525949 -0.096614 0.035 Uiso calc 1 . .
    C C27 -0.1056(3) 0.4880(2) -0.23081(19) 0.0314(5) Uani d 1 . .
    H H27 -0.119603 0.572988 -0.208273 0.038 Uiso calc 1 . .
    C C28 -0.2076(2) 0.3919(2) -0.32976(18) 0.0314(5) Uani d 1 . .
    H H28 -0.291812 0.410854 -0.374891 0.038 Uiso calc 1 . .
    C C29 -0.1870(3) 0.2687(2) -0.36283(19) 0.0347(5) Uani d 1 . .
    H H29 -0.257127 0.203008 -0.430764 0.042 Uiso calc 1 . .
    C C30 -0.0641(2) 0.2401(2) -0.29718(18) 0.0307(5) Uani d 1 . .
    H H30 -0.049704 0.155542 -0.320298 0.037 Uiso calc 1 . .
    C C1L 0.4146(3) 0.1202(3) 0.6269(2) 0.0428(6) Uani d 1 . .
    H H1L1 0.497653 0.085655 0.659362 0.051 Uiso calc 1 . .
    H H1L2 0.444766 0.217600 0.670815 0.051 Uiso calc 1 . .
    Cl Cl1 0.39459(7) 0.12334(6) 0.49086(4) 0.03707(15) Uani d 1 . .
    Cl Cl2 0.24155(10) 0.01018(8) 0.63246(7) 0.0643(2) Uani d 1 . .
loop_
    _atom_site_aniso_label
    _atom_site_aniso_U_11
    _atom_site_aniso_U_22
    _atom_site_aniso_U_33
    _atom_site_aniso_U_12
    _atom_site_aniso_U_13
    _atom_site_aniso_U_23
    N1 0.0217(8) 0.0301(9) 0.0224(8) 0.0102(7) 0.0071(7) 0.0091(7)
    C2 0.0227(9) 0.0237(9) 0.0193(9) 0.0093(8) 0.0057(7) 0.0043(7)
    C3 0.0196(9) 0.0334(11) 0.0231(10) 0.0117(8) 0.0053(8) 0.0071(8)
    C4 0.0223(10) 0.0309(10) 0.0223(9) 0.0099(8) 0.0068(8) 0.0031(8)
    S5 0.0234(3) 0.0407(3) 0.0251(3) 0.0134(2) 0.0100(2) 0.0135(2)
    C6 0.0208(9) 0.0260(9) 0.0217(9) 0.0094(8) 0.0066(8) 0.0039(7)
    C7 0.0186(9) 0.0221(9) 0.0214(9) 0.0068(7) 0.0061(7) 0.0025(7)
    C8 0.0215(9) 0.0231(9) 0.0227(9) 0.0069(8) 0.0083(8) 0.0025(7)
    C9 0.0235(10) 0.0272(10) 0.0293(10) 0.0101(8) 0.0087(8) 0.0016(8)
    C10 0.0233(10) 0.0323(11) 0.0392(12) 0.0074(9) 0.0148(9) 0.0009(9)
    C11 0.0353(12) 0.0315(11) 0.0389(12) 0.0082(9) 0.0228(10) 0.0065(9)
    C12 0.0332(11) 0.0310(11) 0.0290(10) 0.0106(9) 0.0146(9) 0.0088(8)
    C13 0.0230(10) 0.0222(9) 0.0251(9) 0.0070(7) 0.0088(8) 0.0026(7)
    S14 0.0270(3) 0.0274(3) 0.0231(2) 0.0119(2) 0.0059(2) 0.00851(19)
    O15 0.0368(9) 0.0359(8) 0.0311(8) 0.0212(7) 0.0083(7) 0.0065(6)
    O16 0.0364(9) 0.0340(8) 0.0311(8) 0.0104(7) 0.0087(7) 0.0158(6)
    C17 0.0249(10) 0.0295(10) 0.0205(9) 0.0101(8) 0.0059(8) 0.0086(8)
    C18 0.0282(11) 0.0358(11) 0.0283(10) 0.0171(9) 0.0108(9) 0.0105(9)
    C19 0.0209(10) 0.0388(12) 0.0316(11) 0.0132(9) 0.0079(8) 0.0131(9)
    C20 0.0268(10) 0.0320(11) 0.0246(10) 0.0107(9) 0.0063(8) 0.0114(8)
    C21 0.0299(11) 0.0347(11) 0.0272(10) 0.0136(9) 0.0130(9) 0.0080(9)
    C22 0.0228(10) 0.0359(11) 0.0294(11) 0.0109(9) 0.0107(8) 0.0074(9)
    C23 0.0306(12) 0.0359(12) 0.0424(13) 0.0075(10) 0.0049(10) 0.0022(10)
    S24 0.0232(3) 0.0523(3) 0.0324(3) 0.0119(2) 0.0123(2) 0.0099(2)
    C25 0.0207(9) 0.0302(10) 0.0236(9) 0.0107(8) 0.0085(8) 0.0105(8)
    C26 0.0259(10) 0.0337(11) 0.0267(10) 0.0128(9) 0.0067(8) 0.0040(8)
    C27 0.0295(11) 0.0330(11) 0.0360(12) 0.0171(9) 0.0121(9) 0.0101(9)
    C28 0.0203(10) 0.0405(12) 0.0357(11) 0.0133(9) 0.0093(9) 0.0157(9)
    C29 0.0235(10) 0.0380(12) 0.0294(11) 0.0072(9) 0.0000(9) 0.0023(9)
    C30 0.0262(11) 0.0293(10) 0.0321(11) 0.0108(9) 0.0059(9) 0.0051(9)
    C1L 0.0435(14) 0.0464(14) 0.0294(12) 0.0120(11) 0.0072(10) 0.0091(10)
    Cl1 0.0385(3) 0.0410(3) 0.0320(3) 0.0176(2) 0.0107(2) 0.0099(2)
    Cl2 0.0688(5) 0.0593(4) 0.0611(5) 0.0072(4) 0.0338(4) 0.0209(4)
_geom_special_details
;
 All esds (except the esd in the dihedral angle between two l.s. planes)
 are estimated using the full covariance matrix.  The cell esds are taken
 into account individually in the estimation of esds in distances, angles
 and torsion angles; correlations between esds in cell parameters are only
 used when they are defined by crystal symmetry.  An approximate (isotropic)
 treatment of cell esds is used for estimating esds involving l.s. planes.
;
loop_
    _geom_bond_atom_site_label_1
    _geom_bond_atom_site_label_2
    _geom_bond_site_symmetry_2
    _geom_bond_distance
    _geom_bond_publ_flag
    N1 C2 . 1.405(3) ?
    N1 C13 . 1.436(3) ?
    N1 S14 . 1.6771(17) ?
    C2 C3 . 1.367(3) ?
    C2 C7 . 1.446(3) ?
    C3 C4 . 1.412(3) ?
    C3 H3 . 0.9500 ?
    C4 S24 . 1.665(2) ?
    C4 S5 . 1.732(2) ?
    S5 C6 . 1.721(2) ?
    C6 C7 . 1.361(3) ?
    C6 C25 . 1.494(3) ?
    C7 C8 . 1.453(3) ?
    C8 C9 . 1.401(3) ?
    C8 C13 . 1.402(3) ?
    C9 C10 . 1.381(3) ?
    C9 H9 . 0.9500 ?
    C10 C11 . 1.391(3) ?
    C10 H10 . 0.9500 ?
    C11 C12 . 1.391(3) ?
    C11 H11 . 0.9500 ?
    C12 C13 . 1.383(3) ?
    C12 H12 . 0.9500 ?
    S14 O15 . 1.4257(16) ?
    S14 O16 . 1.4274(16) ?
    S14 C17 . 1.758(2) ?
    C17 C18 . 1.384(3) ?
    C17 C22 . 1.391(3) ?
    C18 C19 . 1.389(3) ?
    C18 H18 . 0.9500 ?
    C19 C20 . 1.395(3) ?
    C19 H19 . 0.9500 ?
    C20 C21 . 1.391(3) ?
    C20 C23 . 1.506(3) ?
    C21 C22 . 1.382(3) ?
    C21 H21 . 0.9500 ?
    C22 H22 . 0.9500 ?
    C23 H23A . 0.9800 ?
    C23 H23B . 0.9800 ?
    C23 H23C . 0.9800 ?
    C25 C30 . 1.386(3) ?
    C25 C26 . 1.388(3) ?
    C26 C27 . 1.388(3) ?
    C26 H26 . 0.9500 ?
    C27 C28 . 1.385(3) ?
    C27 H27 . 0.9500 ?
    C28 C29 . 1.380(3) ?
    C28 H28 . 0.9500 ?
    C29 C30 . 1.391(3) ?
    C29 H29 . 0.9500 ?
    C30 H30 . 0.9500 ?
    C1L Cl2 . 1.757(3) ?
    C1L Cl1 . 1.761(2) ?
    C1L H1L1 . 0.9900 ?
    C1L H1L2 . 0.9900 ?
loop_
    _geom_angle_atom_site_label_1
    _geom_angle_atom_site_label_2
    _geom_angle_atom_site_label_3
    _geom_angle_site_symmetry_1
    _geom_angle_site_symmetry_3
    _geom_angle
    _geom_angle_publ_flag
    C2 N1 C13 . . 109.41(16) ?
    C2 N1 S14 . . 123.30(14) ?
    C13 N1 S14 . . 127.27(14) ?
    C3 C2 N1 . . 126.56(18) ?
    C3 C2 C7 . . 126.24(18) ?
    N1 C2 C7 . . 107.19(17) ?
    C2 C3 C4 . . 123.21(18) ?
    C2 C3 H3 . . 118.4 ?
    C4 C3 H3 . . 118.4 ?
    C3 C4 S24 . . 125.67(16) ?
    C3 C4 S5 . . 119.70(15) ?
    S24 C4 S5 . . 114.63(12) ?
    C6 S5 C4 . . 107.18(10) ?
    C7 C6 C25 . . 126.27(18) ?
    C7 C6 S5 . . 121.92(15) ?
    C25 C6 S5 . . 111.76(14) ?
    C6 C7 C2 . . 121.71(18) ?
    C6 C7 C8 . . 130.91(18) ?
    C2 C7 C8 . . 107.38(17) ?
    C9 C8 C13 . . 119.53(19) ?
    C9 C8 C7 . . 132.47(19) ?
    C13 C8 C7 . . 108.00(17) ?
    C10 C9 C8 . . 118.6(2) ?
    C10 C9 H9 . . 120.7 ?
    C8 C9 H9 . . 120.7 ?
    C9 C10 C11 . . 120.9(2) ?
    C9 C10 H10 . . 119.6 ?
    C11 C10 H10 . . 119.6 ?
    C10 C11 C12 . . 121.6(2) ?
    C10 C11 H11 . . 119.2 ?
    C12 C11 H11 . . 119.2 ?
    C13 C12 C11 . . 117.3(2) ?
    C13 C12 H12 . . 121.4 ?
    C11 C12 H12 . . 121.4 ?
    C12 C13 C8 . . 122.10(19) ?
    C12 C13 N1 . . 129.92(19) ?
    C8 C13 N1 . . 107.98(17) ?
    O15 S14 O16 . . 120.02(10) ?
    O15 S14 N1 . . 108.03(9) ?
    O16 S14 N1 . . 105.28(9) ?
    O15 S14 C17 . . 109.01(10) ?
    O16 S14 C17 . . 109.45(10) ?
    N1 S14 C17 . . 103.79(9) ?
    C18 C17 C22 . . 121.13(19) ?
    C18 C17 S14 . . 119.48(16) ?
    C22 C17 S14 . . 119.34(16) ?
    C17 C18 C19 . . 119.0(2) ?
    C17 C18 H18 . . 120.5 ?
    C19 C18 H18 . . 120.5 ?
    C18 C19 C20 . . 121.1(2) ?
    C18 C19 H19 . . 119.5 ?
    C20 C19 H19 . . 119.5 ?
    C21 C20 C19 . . 118.5(2) ?
    C21 C20 C23 . . 120.8(2) ?
    C19 C20 C23 . . 120.6(2) ?
    C22 C21 C20 . . 121.3(2) ?
    C22 C21 H21 . . 119.4 ?
    C20 C21 H21 . . 119.4 ?
    C21 C22 C17 . . 119.0(2) ?
    C21 C22 H22 . . 120.5 ?
    C17 C22 H22 . . 120.5 ?
    C20 C23 H23A . . 109.5 ?
    C20 C23 H23B . . 109.5 ?
    H23A C23 H23B . . 109.5 ?
    C20 C23 H23C . . 109.5 ?
    H23A C23 H23C . . 109.5 ?
    H23B C23 H23C . . 109.5 ?
    C30 C25 C26 . . 120.25(19) ?
    C30 C25 C6 . . 120.14(18) ?
    C26 C25 C6 . . 119.45(18) ?
    C27 C26 C25 . . 119.8(2) ?
    C27 C26 H26 . . 120.1 ?
    C25 C26 H26 . . 120.1 ?
    C28 C27 C26 . . 120.1(2) ?
    C28 C27 H27 . . 120.0 ?
    C26 C27 H27 . . 120.0 ?
    C29 C28 C27 . . 120.0(2) ?
    C29 C28 H28 . . 120.0 ?
    C27 C28 H28 . . 120.0 ?
    C28 C29 C30 . . 120.3(2) ?
    C28 C29 H29 . . 119.8 ?
    C30 C29 H29 . . 119.8 ?
    C25 C30 C29 . . 119.5(2) ?
    C25 C30 H30 . . 120.2 ?
    C29 C30 H30 . . 120.2 ?
    Cl2 C1L Cl1 . . 111.26(14) ?
    Cl2 C1L H1L1 . . 109.4 ?
    Cl1 C1L H1L1 . . 109.4 ?
    Cl2 C1L H1L2 . . 109.4 ?
    Cl1 C1L H1L2 . . 109.4 ?
    H1L1 C1L H1L2 . . 108.0 ?
loop_
    _geom_torsion_atom_site_label_1
    _geom_torsion_atom_site_label_2
    _geom_torsion_atom_site_label_3
    _geom_torsion_atom_site_label_4
    _geom_torsion_site_symmetry_1
    _geom_torsion_site_symmetry_2
    _geom_torsion_site_symmetry_3
    _geom_torsion_site_symmetry_4
    _geom_torsion
    _geom_torsion_publ_flag
    C13 N1 C2 C3 . . . . 176.94(19) ?
    S14 N1 C2 C3 . . . . -1.4(3) ?
    C13 N1 C2 C7 . . . . -2.0(2) ?
    S14 N1 C2 C7 . . . . 179.68(13) ?
    N1 C2 C3 C4 . . . . -178.83(18) ?
    C7 C2 C3 C4 . . . . -0.1(3) ?
    C2 C3 C4 S24 . . . . 178.86(16) ?
    C2 C3 C4 S5 . . . . -1.0(3) ?
    C3 C4 S5 C6 . . . . 0.5(2) ?
    S24 C4 S5 C6 . . . . -179.37(11) ?
    C4 S5 C6 C7 . . . . 1.1(2) ?
    C4 S5 C6 C25 . . . . 178.86(14) ?
    C25 C6 C7 C2 . . . . -179.66(18) ?
    S5 C6 C7 C2 . . . . -2.2(3) ?
    C25 C6 C7 C8 . . . . -0.2(3) ?
    S5 C6 C7 C8 . . . . 177.20(16) ?
    C3 C2 C7 C6 . . . . 1.9(3) ?
    N1 C2 C7 C6 . . . . -179.21(17) ?
    C3 C2 C7 C8 . . . . -177.69(19) ?
    N1 C2 C7 C8 . . . . 1.2(2) ?
    C6 C7 C8 C9 . . . . 1.2(4) ?
    C2 C7 C8 C9 . . . . -179.3(2) ?
    C6 C7 C8 C13 . . . . -179.5(2) ?
    C2 C7 C8 C13 . . . . 0.0(2) ?
    C13 C8 C9 C10 . . . . 0.5(3) ?
    C7 C8 C9 C10 . . . . 179.7(2) ?
    C8 C9 C10 C11 . . . . 0.7(3) ?
    C9 C10 C11 C12 . . . . -1.1(3) ?
    C10 C11 C12 C13 . . . . 0.2(3) ?
    C11 C12 C13 C8 . . . . 1.1(3) ?
    C11 C12 C13 N1 . . . . -178.4(2) ?
    C9 C8 C13 C12 . . . . -1.4(3) ?
    C7 C8 C13 C12 . . . . 179.21(18) ?
    C9 C8 C13 N1 . . . . 178.17(17) ?
    C7 C8 C13 N1 . . . . -1.2(2) ?
    C2 N1 C13 C12 . . . . -178.4(2) ?
    S14 N1 C13 C12 . . . . -0.2(3) ?
    C2 N1 C13 C8 . . . . 2.0(2) ?
    S14 N1 C13 C8 . . . . -179.75(14) ?
    C2 N1 S14 O15 . . . . -39.63(18) ?
    C13 N1 S14 O15 . . . . 142.36(17) ?
    C2 N1 S14 O16 . . . . -169.00(16) ?
    C13 N1 S14 O16 . . . . 12.99(19) ?
    C2 N1 S14 C17 . . . . 76.01(17) ?
    C13 N1 S14 C17 . . . . -102.00(18) ?
    O15 S14 C17 C18 . . . . -10.2(2) ?
    O16 S14 C17 C18 . . . . 122.83(17) ?
    N1 S14 C17 C18 . . . . -125.19(17) ?
    O15 S14 C17 C22 . . . . 172.41(16) ?
    O16 S14 C17 C22 . . . . -54.52(19) ?
    N1 S14 C17 C22 . . . . 57.47(18) ?
    C22 C17 C18 C19 . . . . 1.0(3) ?
    S14 C17 C18 C19 . . . . -176.29(16) ?
    C17 C18 C19 C20 . . . . -0.1(3) ?
    C18 C19 C20 C21 . . . . -1.3(3) ?
    C18 C19 C20 C23 . . . . -179.6(2) ?
    C19 C20 C21 C22 . . . . 1.7(3) ?
    C23 C20 C21 C22 . . . . -179.9(2) ?
    C20 C21 C22 C17 . . . . -0.8(3) ?
    C18 C17 C22 C21 . . . . -0.6(3) ?
    S14 C17 C22 C21 . . . . 176.71(16) ?
    C7 C6 C25 C30 . . . . -100.3(3) ?
    S5 C6 C25 C30 . . . . 82.0(2) ?
    C7 C6 C25 C26 . . . . 84.2(3) ?
    S5 C6 C25 C26 . . . . -93.4(2) ?
    C30 C25 C26 C27 . . . . 0.4(3) ?
    C6 C25 C26 C27 . . . . 175.86(19) ?
    C25 C26 C27 C28 . . . . 0.1(3) ?
    C26 C27 C28 C29 . . . . -0.3(3) ?
    C27 C28 C29 C30 . . . . 0.0(3) ?
    C26 C25 C30 C29 . . . . -0.7(3) ?
    C6 C25 C30 C29 . . . . -176.1(2) ?
    C28 C29 C30 C25 . . . . 0.4(3) ?
_shelx_space_group_comment
;
The symmetry employed for this shelxl refinement is uniquely defined
by the following loop, which should always be used as a source of
symmetry information in preference to the above space-group names.
They are only intended as comments.
;
_shelx_estimated_absorpt_T_min     0.230
_shelx_estimated_absorpt_T_max     0.681
_shelx_hkl_file
;
   0   5 -15  437.70   15.61   1
   0   4 -15    2.79    5.05   1
   0   3 -15   40.94    6.84   1
   0   2 -15  782.76   22.02   1
   0   1 -15  844.51   26.50   1
   0  -1 -14  914.80   24.83   1
  -1   0 -14  312.08   13.75   1
   0   0 -14   11.05    5.73   1
   0   1 -14   19.84    6.10   1
  -1   1 -14    9.40    4.24   1
  -2   2 -14  497.16   16.81   1
  -1   2 -14 1248.00   36.41   1
   0   2 -14 1122.71   30.80   1
   0   3 -14  911.90   27.84   1
  -1   3 -14 2195.62   50.82   1
  -2   3 -14   25.62    4.40   1
  -2   4 -14 1349.87   35.12   1
  -1   4 -14  887.96   25.85   1
   0   4 -14  865.89   26.53   1
   0   5 -14  156.04   12.57   1
  -1   5 -14   20.23    4.36   1
  -2   5 -14  148.31    9.70   1
  -1   6 -14  487.10   17.75   1
   0   6 -14  504.34   19.03   1
   0   7 -14  894.22   23.95   1
  -1   7 -14  370.37   14.07   1
   0   8 -13   86.12    7.99   1
  -1   8 -13 1518.56   39.02   1
  -2   7 -13  185.73   11.24   1
  -1   7 -13  338.91   16.40   1
   0   7 -13  539.83   21.04   1
   0   6 -13  375.28   18.98   1
  -1   6 -13  595.25   22.62   1
  -2   6 -13 1424.73   40.91   1
  -3   6 -13  350.52   14.72   1
  -3   5 -13 1776.46   42.99   1
  -2   5 -13 1599.73   44.55   1
  -1   5 -13    5.32    5.93   1
   0   5 -13  257.71   15.62   1
   0   4 -13 2191.15   57.93   1
  -1   4 -13  246.84   15.59   1
  -2   4 -13  818.19   26.61   1
  -3   4 -13  629.67   20.97   1
  -3   3 -13  140.68   10.01   1
  -2   3 -13   73.39    8.63   1
  -1   3 -13  700.39   25.22   1
   0   3 -13   68.93    9.23   1
   0   2 -13 1635.46   49.88   1
  -1   2 -13  958.10   30.03   1
  -2   2 -13  297.51   15.44   1
  -3   2 -13    4.84    4.54   1
  -3   1 -13  124.46    8.77   1
  -2   1 -13   17.24    6.33   1
  -1   1 -13  368.82   17.94   1
   0   1 -13   21.15    7.27   1
   0   0 -13 1392.12   43.65   1
  -1   0 -13   92.45    9.97   1
  -2   0 -13   90.25    8.39   1
  -2  -1 -13  289.42   12.29   1
  -1  -1 -13  196.11   12.47   1
   0  -1 -13  151.75   11.64   1
   0  -2 -13  425.52   18.24   1
  -1  -2 -13 1325.25   34.65   1
   0  -3 -13  315.36   13.76   1
   0  -4 -12   56.71    6.62   1
   0  -3 -12  189.11   12.52   1
  -1  -3 -12  591.16   19.80   1
  -2  -2 -12  134.50    9.76   1
  -1  -2 -12 1811.71   47.65   1
   0  -2 -12  392.00   19.21   1
   0  -1 -12    1.28    7.14   1
  -1  -1 -12  199.75   14.14   1
  -2  -1 -12    6.34    5.95   1
  -3  -1 -12   36.54    5.54   1
  -3   0 -12  111.26    8.86   1
  -2   0 -12  163.77   12.83   1
  -1   0 -12  233.60   14.85   1
   0   0 -12    4.47    7.21   1
   0   1 -12  391.75   20.77   1
  -1   1 -12  363.64   18.79   1
  -2   1 -12  900.49   29.19   1
  -3   1 -12    8.96    4.80   1
  -4   1 -12   -3.99    4.88   1
  -4   2 -12  209.79   11.80   1
  -3   2 -12  121.00   10.30   1
  -2   2 -12  734.25   27.04   1
  -1   2 -12    5.38    6.31   1
   0   2 -12 1450.17   40.58   1
   0   3 -12 1561.38   42.15   1
  -1   3 -12 1003.36   33.00   1
  -2   3 -12   17.75    8.42   1
  -3   3 -12  365.03   17.55   1
  -4   3 -12  958.64   26.41   1
  -4   4 -12  430.70   17.78   1
  -3   4 -12  368.27   17.69   1
  -2   4 -12   31.57    8.66   1
  -1   4 -12   12.90    6.11   1
   0   4 -12 1834.48   56.47   1
   0   5 -12    8.62    6.84   1
  -1   5 -12   36.63    8.89   1
  -2   5 -12  162.79   13.66   1
  -3   5 -12  103.79   11.03   1
  -4   5 -12  942.01   26.11   1
  -4   6 -12  568.27   19.51   1
  -3   6 -12    6.26    5.25   1
  -2   6 -12  653.85   25.35   1
  -1   6 -12  610.39   25.10   1
   0   6 -12  392.78   22.05   1
   0   7 -12  199.88   14.78   1
  -1   7 -12   57.50    8.71   1
  -2   7 -12  229.46   14.33   1
  -3   7 -12  150.77   11.41   1
  -4   7 -12  485.99   17.22   1
  -3   8 -12   13.57    4.84   1
  -2   8 -12   82.31    9.80   1
  -1   8 -12  660.68   23.72   1
   0   8 -12  246.46   14.53   1
   0   9 -12   36.32    6.08   1
  -1   9 -12  625.31   20.66   1
  -2   9 -12  176.06   10.85   1
   0  10 -11   43.97    6.48   1
  -1  10 -11  262.59   13.04   1
  -2  10 -11  188.84   11.34   1
  -4   9 -11  299.74   13.38   1
  -3   9 -11   12.26    5.05   1
  -2   9 -11   46.70    6.76   1
  -1   9 -11  108.39   10.77   1
   0   9 -11  565.91   22.04   1
   0   8 -11   -6.86    6.86   1
  -1   8 -11  417.15   20.49   1
  -2   8 -11 1985.90   55.21   1
  -3   8 -11 1526.30   45.56   1
  -4   8 -11   -6.21    7.15   1
  -5   7 -11  170.50   11.05   1
  -4   7 -11 1551.02   44.30   1
  -3   7 -11 1903.63   53.25   1
  -2   7 -11  369.26   20.12   1
  -1   7 -11   63.57   10.68   1
   0   7 -11  640.02   27.25   1
   0   6 -11  109.46   12.69   1
  -1   6 -11 2206.14   63.38   1
  -2   6 -11 1236.88   37.73   1
  -3   6 -11  269.13   17.07   1
  -4   6 -11 2306.23   57.97   1
  -5   6 -11 2508.13   54.64   1
  -5   5 -11  164.73   11.41   1
  -4   5 -11  590.36   23.50   1
  -3   5 -11   39.84   10.25   1
  -2   5 -11   44.15    8.17   1
  -1   5 -11   95.76   13.39   1
   0   5 -11  161.66   14.68   1
   0   4 -11  495.91   24.10   1
  -1   4 -11  530.91   24.54   1
  -2   4 -11 2711.22   69.18   1
  -3   4 -11   79.70   11.05   1
  -4   4 -11   24.96    7.96   1
  -5   4 -11   11.87    5.51   1
  -5   3 -11 1272.12   37.36   1
  -4   3 -11   46.40    8.59   1
  -3   3 -11  230.51   15.31   1
  -2   3 -11   27.75    6.57   1
  -1   3 -11 1261.66   38.11   1
   0   3 -11  538.33   21.69   1
   0   2 -11   47.46    8.83   1
  -1   2 -11  156.49   12.79   1
  -2   2 -11  638.06   26.57   1
  -3   2 -11  319.44   17.79   1
  -4   2 -11  257.88   15.36   1
  -5   2 -11 1115.21   33.53   1
  -5   1 -11   17.41    6.29   1
  -4   1 -11 1304.70   40.19   1
  -3   1 -11   97.20   10.78   1
  -2   1 -11 2312.85   61.89   1
  -1   1 -11   55.68   11.06   1
   0   1 -11  740.05   25.20   1
   0   0 -11 1150.11   35.97   1
  -1   0 -11 1904.37   56.16   1
  -2   0 -11 1102.70   34.00   1
  -3   0 -11  664.64   24.73   1
  -4   0 -11   14.25    6.12   1
  -4  -1 -11    5.83    3.66   1
  -3  -1 -11  435.60   18.64   1
  -2  -1 -11   -6.05    7.36   1
  -1  -1 -11  573.04   24.43   1
   0  -1 -11  305.58   18.60   1
   0  -2 -11  831.14   29.91   1
  -1  -2 -11 3310.11   73.58   1
  -2  -2 -11 2535.70   59.27   1
  -3  -2 -11   -1.59    6.92   1
  -2  -3 -11   86.50    8.59   1
  -1  -3 -11  456.94   19.98   1
   0  -3 -11  209.67   14.63   1
   0  -4 -11  192.01   13.30   1
  -1  -4 -11 1186.06   35.92   1
  -2  -4 -11  518.87   16.85   1
  -1  -5 -11   71.17    6.65   1
   0  -5 -11  928.56   25.75   1
  -1  -6 -10   60.44    6.14   1
   0  -6 -10   16.28    5.64   1
   0  -5 -10   35.01    7.49   1
  -1  -5 -10   30.67    7.00   1
  -2  -5 -10   88.63    7.34   1
  -3  -4 -10   83.92    7.20   1
  -2  -4 -10  213.75   12.26   1
  -1  -4 -10 2676.20   63.88   1
   0  -4 -10 1345.76   37.90   1
   0  -3 -10  219.68   15.07   1
  -1  -3 -10    9.63    6.00   1
  -2  -3 -10  914.60   28.70   1
  -3  -3 -10   49.07    7.85   1
  -4  -2 -10  554.33   19.02   1
  -3  -2 -10   32.00    8.23   1
  -2  -2 -10    5.18    7.56   1
  -1  -2 -10 2368.85   63.57   1
   0  -2 -10 1004.56   33.56   1
   0  -1 -10   44.31    9.68   1
  -1  -1 -10    8.51   10.43   1
  -2  -1 -10    5.51    8.72   1
  -3  -1 -10  529.42   22.92   1
  -4  -1 -10  195.95   12.64   1
  -5  -1 -10   94.16    7.53   1
  -5   0 -10  303.82   14.59   1
  -4   0 -10 2881.80   65.64   1
  -3   0 -10  592.54   25.16   1
  -2   0 -10 2679.86   68.72   1
  -1   0 -10 5145.32  100.70   1
   0   0 -10 2703.86   67.34   1
   0   1 -10   58.29    7.56   1
  -1   1 -10  418.87   18.65   1
  -2   1 -10  820.96   30.34   1
  -3   1 -10 3137.42   74.60   1
  -4   1 -10   29.30    7.35   1
  -5   1 -10  295.21   15.73   1
  -6   2 -10   21.38    6.34   1
  -5   2 -10 1233.82   33.92   1
  -4   2 -10  332.33   18.94   1
  -3   2 -10  174.45   14.74   1
  -2   2 -10 7793.12  133.08   1
  -1   2 -10 1570.69   42.76   1
   0   2 -10 3470.30   78.30   1
   0   3 -10 2246.39   61.75   1
  -1   3 -10   56.16    7.40   1
  -2   3 -10 4144.86   90.05   1
  -3   3 -10  400.42   21.91   1
  -4   3 -10  126.66   11.80   1
  -5   3 -10  174.71   14.11   1
  -6   3 -10  136.65   10.27   1
  -6   4 -10 1237.57   37.11   1
  -5   4 -10 2601.01   63.21   1
  -4   4 -10 1236.22   37.40   1
  -3   4 -10  317.25   20.21   1
  -2   4 -10   97.44   12.39   1
  -1   4 -10  200.57   13.13   1
   0   4 -10  976.32   29.69   1
   0   5 -10   34.16    7.58   1
  -1   5 -10 2036.90   61.18   1
  -2   5 -10 1152.24   38.12   1
  -3   5 -10  759.21   30.13   1
  -4   5 -10   36.26    8.85   1
  -5   5 -10   -2.41    6.38   1
  -6   5 -10  461.42   18.51   1
  -6   6 -10   76.91    8.31   1
  -5   6 -10  522.57   21.74   1
  -4   6 -10  197.93   14.52   1
  -3   6 -10 1657.13   45.68   1
  -2   6 -10  666.84   28.82   1
  -1   6 -10 4808.48  101.73   1
   0   6 -10 6376.97  121.98   1
   0   7 -10  216.96   16.57   1
  -1   7 -10  413.84   23.21   1
  -2   7 -10  991.30   34.64   1
  -3   7 -10   91.63   10.76   1
  -4   7 -10  431.41   21.66   1
  -5   7 -10   24.70    6.58   1
  -6   7 -10  265.83   13.39   1
  -5   8 -10 3370.80   67.40   1
  -4   8 -10 2714.64   65.09   1
  -3   8 -10  519.68   23.19   1
  -2   8 -10  274.91   18.06   1
  -1   8 -10 1542.35   44.22   1
   0   8 -10   27.30    5.96   1
   0   9 -10  331.59   18.39   1
  -1   9 -10  208.35   15.49   1
  -2   9 -10  902.38   30.59   1
  -3   9 -10 2673.44   63.49   1
  -4   9 -10  447.77   19.21   1
  -5   9 -10  111.52    8.76   1
  -4  10 -10   45.01    6.91   1
  -3  10 -10  681.10   22.31   1
  -2  10 -10 1164.08   31.01   1
  -1  10 -10  104.13   10.93   1
   0  10 -10  217.14   13.99   1
  -3  11  -9  844.38   23.90   1
  -2  11  -9  237.46   13.35   1
  -1  11  -9  691.76   23.08   1
   0  11  -9   29.76    6.62   1
   0  10  -9   41.41    7.84   1
  -1  10  -9 1245.22   35.54   1
  -2  10  -9   71.60    9.59   1
  -3  10  -9  253.22   15.51   1
  -4  10  -9  554.65   21.36   1
  -5  10  -9  440.81   17.14   1
  -6   9  -9  490.16   17.61   1
  -5   9  -9  122.54   11.33   1
  -4   9  -9  120.32   11.17   1
  -3   9  -9  119.43   12.55   1
  -2   9  -9  -10.55   10.34   1
  -1   9  -9   72.27   11.28   1
   0   9  -9 1749.81   46.32   1
   0   8  -9 4902.87  103.19   1
  -1   8  -9  341.63   21.31   1
  -2   8  -9   81.33   11.67   1
  -3   8  -9  302.71   19.87   1
  -4   8  -9   60.91    8.82   1
  -5   8  -9  814.11   29.14   1
  -6   8  -9  518.91   20.53   1
  -7   7  -9  174.23   10.68   1
  -6   7  -9  752.66   25.93   1
  -5   7  -9   36.37    9.28   1
  -4   7  -9    6.35    8.40   1
  -3   7  -9  453.88   24.00   1
  -2   7  -9 3304.77   84.06   1
  -1   7  -9 4678.61  101.78   1
   0   7  -9  426.30   23.64   1
   0   6  -9  107.58   11.21   1
  -1   6  -9  165.28   13.28   1
  -2   6  -9  637.83   24.86   1
  -3   6  -9   40.75   10.01   1
  -4   6  -9  458.42   23.90   1
  -5   6  -9   20.64    7.42   1
  -6   6  -9    7.12    5.65   1
  -7   6  -9  152.69   10.68   1
  -7   5  -9  263.63   13.04   1
  -6   5  -9   80.29   10.45   1
  -5   5  -9  102.80   13.24   1
  -4   5  -9  385.32   21.91   1
  -3   5  -9   64.69   11.50   1
  -2   5  -9  230.85   15.21   1
  -1   5  -9    9.59    7.06   1
   0   5  -9 6105.49  116.01   1
   0   4  -9 1208.38   37.12   1
  -1   4  -9  889.31   28.19   1
  -2   4  -9 1174.22   37.76   1
  -3   4  -9   79.88   10.46   1
  -4   4  -9   54.96    9.71   1
  -5   4  -9 1036.21   34.75   1
  -6   4  -9  286.54   16.64   1
  -7   4  -9   48.45    7.60   1
  -7   3  -9 2258.26   49.50   1
  -6   3  -9  979.81   30.44   1
  -5   3  -9 1680.49   44.57   1
  -4   3  -9  253.77   18.04   1
  -3   3  -9 5906.06  114.57   1
  -2   3  -9 7275.10  128.70   1
  -1   3  -9 4314.29   90.33   1
   0   3  -9  140.30   12.19   1
   0   2  -9 1055.98   32.70   1
  -1   2  -9 2165.27   59.96   1
  -2   2  -9  391.52   18.50   1
  -3   2  -9  636.15   23.78   1
  -4   2  -9  392.91   21.83   1
  -5   2  -9  263.98   17.97   1
  -6   2  -9  182.50   12.65   1
  -7   2  -9   47.30    6.14   1
  -6   1  -9   62.04    8.64   1
  -5   1  -9   15.31    6.59   1
  -4   1  -9   24.40    8.34   1
  -3   1  -9  884.09   32.14   1
  -2   1  -9  924.15   28.36   1
  -1   1  -9 1613.16   50.24   1
   0   1  -9 1116.83   33.30   1
   0   0  -9  201.80   12.65   1
  -1   0  -9   92.31   10.07   1
  -2   0  -9  577.43   22.60   1
  -3   0  -9  492.45   23.21   1
  -4   0  -9  876.58   30.97   1
  -5   0  -9  320.70   17.16   1
  -6   0  -9  152.88   10.22   1
  -5  -1  -9  122.15   10.74   1
  -4  -1  -9  427.67   21.63   1
  -3  -1  -9   -2.85    9.05   1
  -2  -1  -9 2866.03   72.28   1
  -1  -1  -9 2866.80   70.65   1
   0  -1  -9  925.07   31.11   1
   0  -2  -9   28.37    6.42   1
  -1  -2  -9  906.01   27.85   1
  -2  -2  -9  515.01   24.04   1
  -3  -2  -9  160.73   14.09   1
  -4  -2  -9  301.51   16.29   1
  -5  -2  -9 1059.47   31.67   1
  -4  -3  -9   18.41    6.36   1
  -3  -3  -9   65.44    9.18   1
  -2  -3  -9   13.65    6.50   1
  -1  -3  -9  276.82   17.14   1
   0  -3  -9  187.99   13.10   1
   0  -4  -9    6.85    5.95   1
  -1  -4  -9  462.13   22.57   1
  -2  -4  -9   33.54    7.06   1
  -3  -4  -9  326.25   15.79   1
  -3  -5  -9   60.38    6.51   1
  -2  -5  -9  617.66   21.52   1
  -1  -5  -9   10.29    5.20   1
   0  -5  -9  361.24   19.60   1
   0  -6  -9  418.23   19.56   1
  -1  -6  -9 1818.67   45.59   1
  -2  -6  -9  360.32   13.47   1
   0  -7  -9   57.00    8.48   1
   0  -8  -8   18.21    3.77   1
   0  -7  -8    3.29    8.70   1
  -1  -7  -8    2.53    7.87   1
  -2  -6  -8 1807.90   46.48   1
  -1  -6  -8 1788.99   50.80   1
   0  -6  -8  514.91   23.25   1
   0  -5  -8  153.32   14.07   1
  -1  -5  -8  240.22   16.77   1
  -2  -5  -8  630.30   24.45   1
  -3  -5  -8  489.84   18.86   1
  -4  -4  -8   93.91    9.48   1
  -3  -4  -8  574.26   23.27   1
  -2  -4  -8  126.77   12.51   1
  -1  -4  -8  554.09   24.49   1
   0  -4  -8   10.62    5.36   1
   0  -3  -8   84.36    9.47   1
  -1  -3  -8  283.31   16.56   1
  -2  -3  -8   27.74    7.55   1
  -3  -3  -8   33.24    9.05   1
  -4  -3  -8  968.89   30.07   1
  -5  -3  -8  150.65   10.98   1
  -6  -2  -8  980.77   28.60   1
  -5  -2  -8 4054.29   79.22   1
  -4  -2  -8   98.99   11.15   1
  -3  -2  -8   62.21   11.74   1
  -2  -2  -8  902.60   28.03   1
  -1  -2  -8 6675.72  118.66   1
   0  -2  -8  814.56   25.25   1
   0  -1  -8 3423.31   74.09   1
  -1  -1  -8 1631.54   50.47   1
  -2  -1  -8 1509.02   41.69   1
  -3  -1  -8 1038.15   34.75   1
  -4  -1  -8   19.57    7.32   1
  -5  -1  -8  172.05   14.57   1
  -6  -1  -8   18.41    6.20   1
  -7   0  -8  299.80   13.02   1
  -6   0  -8   20.58    6.90   1
  -5   0  -8   71.41   11.46   1
  -4   0  -8 2898.58   73.86   1
  -3   0  -8  348.03   17.70   1
  -2   0  -8 1739.17   52.94   1
  -1   0  -8 2239.83   58.64   1
   0   0  -8 3036.95   67.47   1
   0   1  -8 2140.29   54.67   1
  -1   1  -8 1956.43   54.47   1
  -2   1  -8   18.09    6.23   1
  -3   1  -8  733.01   25.07   1
  -4   1  -8   -7.95   10.43   1
  -5   1  -8  110.24   13.66   1
  -6   1  -8  581.61   24.30   1
  -7   1  -8 1323.45   37.89   1
  -7   2  -8  335.45   16.67   1
  -6   2  -8 3519.51   79.72   1
  -5   2  -8 5838.79  114.51   1
  -4   2  -8 4697.38  100.98   1
  -3   2  -8 1531.17   43.41   1
  -2   2  -8 3301.27   76.90   1
  -1   2  -8 3411.57   75.06   1
   0   2  -8   78.20    7.88   1
   0   3  -8   48.26    6.36   1
  -1   3  -8  109.31    9.42   1
  -2   3  -8    4.41    6.73   1
  -3   3  -8 4864.73  101.39   1
  -4   3  -8  154.14   13.42   1
  -5   3  -8    7.80    9.90   1
  -6   3  -8   28.50    8.96   1
  -7   3  -8  944.69   29.33   1
  -8   4  -8 1316.38   35.33   1
  -7   4  -8  234.38   14.85   1
  -6   4  -8  118.60   12.15   1
  -5   4  -8  579.57   28.20   1
  -4   4  -8  349.73   19.16   1
  -3   4  -8  673.46   25.90   1
  -2   4  -8  725.08   25.69   1
  -1   4  -8  320.39   16.81   1
   0   4  -8 7508.58  127.01   1
   0   5  -8  320.15   16.62   1
  -1   5  -8  537.65   21.16   1
  -2   5  -8 4556.47   98.28   1
  -3   5  -8  713.17   26.88   1
  -4   5  -8 1306.18   42.37   1
  -5   5  -8  819.67   33.39   1
  -6   5  -8  278.27   18.48   1
  -7   5  -8 1705.69   50.21   1
  -8   5  -8 1343.58   36.80   1
  -7   6  -8   10.10    6.37   1
  -6   6  -8 2465.78   68.23   1
  -5   6  -8 3850.95   91.66   1
  -4   6  -8   39.95   10.49   1
  -3   6  -8  425.05   20.84   1
  -2   6  -8    6.58    8.70   1
  -1   6  -8 1637.08   45.27   1
   0   6  -8   74.23    8.87   1
   0   7  -8    1.61   10.51   1
  -1   7  -8   16.24    7.79   1
  -2   7  -8  343.81   18.60   1
  -3   7  -8  366.85   22.27   1
  -4   7  -8   13.24    8.77   1
  -5   7  -8    6.76   11.48   1
  -6   7  -8   15.51    8.45   1
  -7   7  -8  247.93   14.83   1
  -7   8  -8   -4.69    6.56   1
  -6   8  -8    3.93    6.80   1
  -5   8  -8  746.41   30.31   1
  -4   8  -8   46.64    8.30   1
  -3   8  -8  928.52   34.61   1
  -2   8  -8  518.40   25.74   1
  -1   8  -8  619.68   27.57   1
   0   8  -8  229.73   16.17   1
   0   9  -8  585.15   26.80   1
  -1   9  -8  480.29   23.34   1
  -2   9  -8  246.13   18.03   1
  -3   9  -8  425.78   22.17   1
  -4   9  -8    0.00    9.98   1
  -5   9  -8   87.51   10.75   1
  -6   9  -8   -7.62    7.92   1
  -6  10  -8  678.48   21.50   1
  -5  10  -8 2303.38   57.08   1
  -4  10  -8  488.83   22.02   1
  -3  10  -8  312.86   19.13   1
  -2  10  -8  408.25   21.40   1
  -1  10  -8  595.36   25.47   1
   0  10  -8 2988.67   72.14   1
   0  11  -8   34.06    7.47   1
  -1  11  -8  117.22   11.13   1
  -2  11  -8   72.45    9.39   1
  -3  11  -8 1517.98   45.00   1
  -4  11  -8   86.25    9.09   1
  -5  11  -7  173.46   12.23   1
  -4  11  -7  175.61   12.47   1
  -3  11  -7  113.21   10.77   1
  -2  11  -7  327.69   17.23   1
  -1  11  -7    6.06    6.78   1
   0  11  -7 1358.85   42.24   1
   0  10  -7 2303.22   63.72   1
  -1  10  -7 3017.69   74.25   1
  -2  10  -7  221.27   15.64   1
  -3  10  -7  393.13   20.94   1
  -4  10  -7   45.30    9.40   1
  -5  10  -7   21.68    8.28   1
  -6  10  -7   75.74    9.78   1
  -7   9  -7  175.60   13.84   1
  -6   9  -7 1047.79   33.56   1
  -5   9  -7  -16.86   10.05   1
  -4   9  -7  151.63   14.90   1
  -3   9  -7 2065.55   62.60   1
  -2   9  -7 1844.51   58.18   1
  -1   9  -7 1098.91   36.38   1
   0   9  -7   13.37    7.64   1
   0   8  -7  867.89   32.42   1
  -1   8  -7   15.72    5.57   1
  -2   8  -7  655.14   29.05   1
  -3   8  -7  353.79   20.89   1
  -4   8  -7  461.05   23.85   1
  -5   8  -7 2091.78   64.69   1
  -6   8  -7  779.85   31.57   1
  -7   8  -7  191.64   15.24   1
  -8   8  -7  404.46   16.96   1
  -8   7  -7  153.58   12.37   1
  -7   7  -7  545.17   24.50   1
  -6   7  -7 1891.62   51.59   1
  -5   7  -7  652.47   30.36   1
  -4   7  -7  238.64   18.87   1
  -3   7  -7  792.24   27.08   1
  -2   7  -7  554.39   22.16   1
  -1   7  -7  116.06   11.35   1
   0   7  -7 8422.30  140.77   1
   0   6  -7 8909.65  142.45   1
  -1   6  -7  646.88   22.61   1
  -2   6  -7 2461.78   65.52   1
  -3   6  -7 1127.31   36.77   1
  -4   6  -7  502.66   22.12   1
  -5   6  -7  754.42   32.38   1
  -6   6  -7   41.24   10.98   1
  -7   6  -7  185.30   14.72   1
  -8   6  -7 1731.21   48.73   1
  -8   5  -7   45.64    9.14   1
  -7   5  -7    1.56   10.22   1
  -6   5  -7  115.28   14.03   1
  -5   5  -7  980.90   37.75   1
  -4   5  -7 4205.44   96.09   1
  -3   5  -712910.21  192.24   1
  -2   5  -711728.11  173.93   1
  -1   5  -710047.15  152.45   1
   0   5  -7 1075.80   32.16   1
   0   4  -7 1607.63   47.25   1
  -1   4  -7 6545.90  112.27   1
  -2   4  -7 4083.32   85.78   1
  -3   4  -7   42.62    7.98   1
  -4   4  -7 4648.05  102.79   1
  -5   4  -7 2952.09   81.46   1
  -6   4  -7  651.07   30.21   1
  -7   4  -7  295.78   19.02   1
  -8   4  -7   10.57    6.34   1
  -8   3  -7  200.96   13.43   1
  -7   3  -7 2094.52   61.37   1
  -6   3  -7  217.74   17.63   1
  -5   3  -7  815.24   29.43   1
  -4   3  -7  286.66   16.84   1
  -3   3  -7   10.88    5.50   1
  -2   3  -7   45.48    7.57   1
  -1   3  -7 4427.35   86.74   1
   0   3  -7 1288.53   34.74   1
   0   2  -7   39.03    6.59   1
  -1   2  -7 3648.31   75.09   1
  -2   2  -7 2332.88   60.70   1
  -3   2  -7    3.77    6.38   1
  -4   2  -7 3305.72   82.66   1
  -5   2  -7  105.37   14.48   1
  -6   2  -7   27.90   10.66   1
  -7   2  -7  175.91   13.96   1
  -8   2  -7 1600.46   41.60   1
  -7   1  -7   15.13    6.22   1
  -6   1  -7   81.96   11.15   1
  -5   1  -7 4780.26  103.76   1
  -4   1  -7  260.57   16.32   1
  -3   1  -712447.82  184.96   1
  -2   1  -721759.35  275.46   1
  -1   1  -7 1613.08   47.07   1
   0   1  -7 1843.14   47.75   1
   0   0  -7  447.59   16.50   1
  -1   0  -7 2945.74   65.83   1
  -2   0  -7  389.83   17.40   1
  -3   0  -7   72.23    9.53   1
  -4   0  -7 3494.40   83.98   1
  -5   0  -7 6966.31  127.76   1
  -6   0  -7  428.74   21.66   1
  -7   0  -7   23.36    6.51   1
  -7  -1  -7  883.88   24.73   1
  -6  -1  -7 1414.81   38.18   1
  -5  -1  -7 1039.09   34.76   1
  -4  -1  -7  143.21   13.95   1
  -3  -1  -7  188.89   13.97   1
  -2  -1  -7   15.09    6.22   1
  -1  -1  -7 3122.04   69.94   1
   0  -1  -7 5159.85   92.03   1
   0  -2  -7 2540.42   61.75   1
  -1  -2  -7   99.92    9.29   1
  -2  -2  -7  963.68   28.95   1
  -3  -2  -7 1735.33   46.09   1
  -4  -2  -7  394.24   21.96   1
  -5  -2  -7  379.88   20.89   1
  -6  -2  -7  868.40   26.44   1
  -6  -3  -7  598.20   19.38   1
  -5  -3  -7   -1.10    8.48   1
  -4  -3  -7  487.91   23.41   1
  -3  -3  -7 2767.12   71.75   1
  -2  -3  -7 8195.74  139.52   1
  -1  -3  -7  146.50   11.87   1
   0  -3  -7   -1.37    7.42   1
   0  -4  -7  490.81   21.21   1
  -1  -4  -7 4794.93   99.84   1
  -2  -4  -7 3866.33   87.03   1
  -3  -4  -7  815.66   30.85   1
  -4  -4  -7 2989.72   68.42   1
  -5  -4  -7 2305.55   50.67   1
  -4  -5  -7   87.05    9.83   1
  -3  -5  -7   37.97    7.37   1
  -2  -5  -7  464.79   23.21   1
  -1  -5  -7  143.12   13.98   1
   0  -5  -7 1314.67   40.70   1
   0  -6  -7   11.44    6.67   1
  -1  -6  -7  146.92   13.19   1
  -2  -6  -7  437.47   20.18   1
  -3  -6  -7  319.60   15.54   1
  -2  -7  -7 1361.93   37.94   1
  -1  -7  -7  431.94   20.33   1
   0  -7  -7  282.40   18.30   1
   0  -8  -7 1276.73   40.00   1
  -1  -8  -7  384.06   15.70   1
   0  -9  -6   52.65    7.61   1
  -2  -8  -6  238.91   11.77   1
  -1  -8  -6   60.07    9.43   1
   0  -8  -6  661.78   25.67   1
   0  -7  -6  406.43   22.08   1
  -1  -7  -6    2.77   10.33   1
  -2  -7  -6   30.62    6.57   1
  -3  -7  -6   97.63    8.04   1
  -4  -6  -6   13.26    5.70   1
  -3  -6  -6   98.22   10.96   1
  -2  -6  -6   18.98    7.10   1
  -1  -6  -6  189.86   14.96   1
   0  -6  -6  283.42   19.18   1
   0  -5  -6   60.45    8.74   1
  -1  -5  -6 1766.79   47.68   1
  -2  -5  -6 1843.76   48.34   1
  -3  -5  -6   57.99    9.94   1
  -4  -5  -6   -9.19    7.80   1
  -5  -5  -6   65.97    7.61   1
  -5  -4  -6 1175.47   32.74   1
  -4  -4  -6    1.40    7.83   1
  -3  -4  -6  587.24   26.40   1
  -2  -4  -6  348.28   18.51   1
  -1  -4  -6   35.76    7.18   1
   0  -4  -6   -8.78    8.02   1
   0  -3  -6   15.94    6.47   1
  -1  -3  -6  518.16   20.34   1
  -2  -3  -6  772.03   25.74   1
  -3  -3  -6   51.30    7.71   1
  -4  -3  -6  308.39   20.22   1
  -5  -3  -6  147.98   13.82   1
  -6  -3  -6  271.64   15.31   1
  -7  -2  -6   90.49    8.56   1
  -6  -2  -6  409.07   20.55   1
  -5  -2  -6  175.62   14.54   1
  -4  -2  -6 1744.58   47.48   1
  -3  -2  -6  818.52   27.40   1
  -2  -2  -6  756.27   24.86   1
  -1  -2  -6  344.73   15.42   1
   0  -2  -6  490.57   17.63   1
   0  -1  -6 1611.15   43.30   1
  -1  -1  -6  392.76   16.06   1
  -2  -1  -6 6240.47  108.84   1
  -3  -1  -6 9237.29  148.46   1
  -4  -1  -6  127.26   12.17   1
  -5  -1  -6 1065.70   37.36   1
  -6  -1  -6 1275.51   39.09   1
  -7  -1  -6  251.94   15.07   1
  -8   0  -6  447.44   17.43   1
  -7   0  -6  132.99   12.79   1
  -6   0  -6  635.32   28.92   1
  -5   0  -6 2394.33   69.77   1
  -4   0  -6 1319.12   40.49   1
  -3   0  -6    7.06    8.35   1
  -2   0  -6  960.63   30.30   1
  -1   0  -6 1897.89   48.31   1
   0   0  -615620.59  196.15   1
   0   1  -6  345.75   13.88   1
  -1   1  -6  951.78   27.85   1
  -2   1  -6  383.20   16.57   1
  -3   1  -6  245.59   15.24   1
  -4   1  -6  937.38   29.79   1
  -5   1  -6  585.58   25.13   1
  -6   1  -6 3156.22   83.67   1
  -7   1  -6 1352.82   41.23   1
  -8   1  -6  417.38   18.87   1
  -8   2  -6   65.15    9.87   1
  -7   2  -6  549.01   27.00   1
  -6   2  -6    9.59   11.37   1
  -5   2  -6 1120.58   35.41   1
  -4   2  -6 1038.12   31.74   1
  -3   2  -6  310.71   16.35   1
  -2   2  -6   27.03    6.50   1
  -1   2  -6 2005.48   50.30   1
   0   2  -6 6121.90   97.53   1
   0   3  -6  880.33   25.65   1
  -1   3  -6 1425.03   41.05   1
  -2   3  -617119.55  221.24   1
  -3   3  -6  344.29   16.74   1
  -4   3  -6  456.72   20.57   1
  -5   3  -6  262.20   17.85   1
  -6   3  -6 2517.68   76.09   1
  -7   3  -6   16.96   10.00   1
  -8   3  -6  268.85   18.19   1
  -9   3  -6  417.39   17.06   1
  -9   4  -6  987.43   27.47   1
  -8   4  -6  374.99   20.70   1
  -7   4  -6  114.21   14.83   1
  -6   4  -6   17.64   11.60   1
  -5   4  -6 2320.14   69.89   1
  -4   4  -6  216.84   14.51   1
  -3   4  -6 2564.02   63.59   1
  -2   4  -6  329.98   14.72   1
  -1   4  -6 5832.71   97.11   1
   0   4  -621402.11  258.67   1
   0   5  -6  178.84   11.29   1
  -1   5  -6 2597.79   59.87   1
  -2   5  -6    5.94    4.96   1
  -3   5  -6   38.49    7.22   1
  -4   5  -6   50.85    8.36   1
  -5   5  -6  143.30   12.93   1
  -6   5  -6  120.37   13.69   1
  -7   5  -6    7.57   12.84   1
  -8   5  -6  302.52   19.91   1
  -9   5  -6  319.59   16.17   1
  -9   6  -6   51.25    8.79   1
  -8   6  -6   29.90    8.24   1
  -7   6  -6   11.16    7.73   1
  -6   6  -6  129.22   15.58   1
  -5   6  -6  178.74   14.44   1
  -4   6  -6  435.26   19.61   1
  -3   6  -6  604.41   21.89   1
  -2   6  -6  327.70   15.47   1
  -1   6  -6  175.99   11.26   1
   0   6  -6  490.19   18.25   1
   0   7  -6   88.64    9.18   1
  -1   7  -6 2092.77   58.05   1
  -2   7  -6 9287.88  148.22   1
  -3   7  -6 8026.15  136.32   1
  -4   7  -6   13.55    6.12   1
  -5   7  -6 4194.35   95.31   1
  -6   7  -6  465.17   25.06   1
  -7   7  -6   52.37   11.24   1
  -8   7  -6  153.32   14.90   1
  -8   8  -6  371.41   18.84   1
  -7   8  -6   90.47   13.51   1
  -6   8  -6  302.35   20.47   1
  -5   8  -6   62.41   10.35   1
  -4   8  -6 1201.61   39.06   1
  -3   8  -6  997.14   30.42   1
  -2   8  -6   46.36    8.16   1
  -1   8  -6 1664.19   44.75   1
   0   8  -6 5676.88  109.37   1
   0   9  -6 2167.75   62.91   1
  -1   9  -6   81.26   10.16   1
  -2   9  -6  130.85   15.11   1
  -3   9  -6 1491.31   43.39   1
  -4   9  -6 1604.47   44.92   1
  -5   9  -6  441.76   23.29   1
  -6   9  -6  701.86   28.76   1
  -7   9  -6  509.00   23.21   1
  -8   9  -6    4.60    5.90   1
  -7  10  -6 1727.54   48.63   1
  -6  10  -6   19.48    6.51   1
  -5  10  -6    5.56   10.58   1
  -4  10  -6  317.34   19.32   1
  -3  10  -6  603.49   26.34   1
  -2  10  -6  771.12   29.59   1
  -1  10  -6  869.81   31.68   1
   0  10  -6  104.67   12.37   1
   0  11  -6   18.80    6.17   1
  -1  11  -6 1337.67   37.02   1
  -2  11  -6  849.31   29.43   1
  -3  11  -6  633.39   25.00   1
  -4  11  -6   21.42    7.14   1
  -5  11  -6  162.16   12.15   1
  -6  11  -6  825.54   26.75   1
  -4  12  -6  179.75   11.39   1
  -3  12  -6   26.17    6.50   1
  -2  12  -6    6.77    3.92   1
  -1  12  -6  207.47   12.16   1
  -1  12  -5   70.15    7.53   1
  -2  12  -5  184.42   12.97   1
  -3  12  -5   35.89    6.56   1
  -4  12  -5   34.13    6.48   1
  -5  12  -5    5.98    3.95   1
  -7  11  -5  493.59   20.11   1
  -6  11  -5  323.38   16.87   1
  -5  11  -5    2.37    6.70   1
  -4  11  -5    0.00   10.19   1
  -3  11  -5   -1.28    8.22   1
  -2  11  -5  347.32   19.31   1
  -1  11  -5    2.47    6.32   1
   0  11  -5  188.67   14.13   1
   0  10  -5  360.41   20.38   1
  -1  10  -5  191.16   15.89   1
  -2  10  -5    2.96    7.56   1
  -3  10  -5  723.14   28.99   1
  -4  10  -5  683.87   27.92   1
  -5  10  -5   51.73    8.79   1
  -6  10  -5  941.34   31.49   1
  -7  10  -5  100.00   10.34   1
  -8  10  -5  918.08   26.83   1
  -8   9  -5  299.50   18.32   1
  -7   9  -5   61.18   11.16   1
  -6   9  -5   79.10   11.23   1
  -5   9  -5   28.30   10.43   1
  -4   9  -5 1191.47   38.31   1
  -3   9  -5 1646.40   45.60   1
  -2   9  -5 1375.63   41.27   1
  -1   9  -5  330.68   20.24   1
   0   9  -5  901.26   32.90   1
   0   8  -5 2645.70   67.88   1
  -1   8  -5  600.78   22.45   1
  -2   8  -5  357.28   16.85   1
  -3   8  -5  165.40   12.42   1
  -4   8  -5 2097.63   62.50   1
  -5   8  -5  550.20   26.29   1
  -6   8  -5  228.55   18.14   1
  -7   8  -5  579.78   27.06   1
  -8   8  -5 1469.89   42.07   1
  -9   8  -5  988.72   29.10   1
  -9   7  -5   14.50    7.29   1
  -8   7  -5   50.44   11.30   1
  -7   7  -5  131.12   14.42   1
  -6   7  -5  275.08   19.65   1
  -5   7  -5   26.19    9.02   1
  -4   7  -5 3942.47   87.02   1
  -3   7  -5 1972.13   56.49   1
  -2   7  -5  551.88   20.33   1
  -1   7  -5  433.90   17.98   1
   0   7  -5   36.89    7.42   1
   0   6  -5 2908.14   63.62   1
  -1   6  -5   30.97    5.08   1
  -2   6  -5 2924.53   64.98   1
  -3   6  -5 4916.03   92.64   1
  -4   6  -5  518.67   20.20   1
  -5   6  -5 3368.41   80.76   1
  -6   6  -5  233.95   17.88   1
  -7   6  -5 2688.91   76.46   1
  -8   6  -5  110.63   14.86   1
  -9   6  -5 1600.72   50.24   1
  -9   5  -5   26.71    8.74   1
  -8   5  -5  184.90   18.11   1
  -7   5  -5  461.79   26.47   1
  -6   5  -5    9.61    5.60   1
  -5   5  -5 1471.63   41.71   1
  -4   5  -5  157.16   11.31   1
  -3   5  -5 1161.56   32.08   1
  -2   5  -5 2143.99   51.73   1
  -1   5  -5   45.99    6.24   1
   0   5  -5  389.36   14.35   1
   0   4  -513628.45  172.08   1
  -1   4  -5 1243.32   34.83   1
  -2   4  -514042.63  181.02   1
  -3   4  -5   33.78    5.67   1
  -4   4  -5  809.65   24.49   1
  -5   4  -5 1643.59   44.71   1
  -6   4  -5  128.61   13.18   1
  -7   4  -5   11.00    7.78   1
  -8   4  -5 3542.89   90.50   1
  -9   4  -5 2197.68   59.51   1
  -9   3  -5    1.15    7.53   1
  -8   3  -5   -7.15   11.84   1
  -7   3  -5   58.38   13.45   1
  -6   3  -5 2088.07   57.15   1
  -5   3  -5  332.73   18.09   1
  -4   3  -5  863.70   29.34   1
  -3   3  -515374.90  200.80   1
  -2   3  -5 8666.38  123.80   1
  -1   3  -5    3.53    3.78   1
   0   3  -5 1200.93   32.60   1
   0   2  -5   63.01    6.30   1
  -1   2  -515489.48  191.14   1
  -2   2  -5  585.23   18.04   1
  -3   2  -5  290.67   14.00   1
  -4   2  -5  659.66   23.83   1
  -5   2  -5 4113.48   97.27   1
  -6   2  -5 4161.44  104.16   1
  -7   2  -5  600.51   30.70   1
  -8   2  -5  401.60   23.82   1
  -9   2  -5 1492.85   44.13   1
  -9   1  -5  241.74   13.23   1
  -8   1  -5  433.23   22.36   1
  -7   1  -5 2322.32   71.18   1
  -6   1  -5 1663.52   51.19   1
  -5   1  -5  706.42   27.79   1
  -4   1  -5  145.42   12.20   1
  -3   1  -5 2937.63   68.78   1
  -2   1  -5 1238.72   38.88   1
  -1   1  -5 1713.85   42.67   1
   0   1  -5 4030.24   68.19   1
   0   0  -5  338.44   12.70   1
  -1   0  -5   46.76    6.43   1
  -2   0  -5 1051.79   29.82   1
  -3   0  -5  289.53   14.75   1
  -4   0  -5  152.71   13.20   1
  -5   0  -5  147.68   12.96   1
  -6   0  -5   -3.79    8.89   1
  -7   0  -5   45.67    9.79   1
  -8   0  -5 1396.85   37.57   1
  -8  -1  -5  691.48   22.94   1
  -7  -1  -5   37.04   10.55   1
  -6  -1  -5 3371.83   85.09   1
  -5  -1  -5 2456.21   70.87   1
  -4  -1  -5 3082.10   77.51   1
  -3  -1  -5 4704.30   93.55   1
  -2  -1  -512894.22  176.76   1
  -1  -1  -5 6887.52  106.20   1
   0  -1  -5 2988.05   58.54   1
   0  -2  -5 5102.19   87.38   1
  -1  -2  -5 3176.22   66.93   1
  -2  -2  -5 7206.38  119.15   1
  -3  -2  -5  266.42   14.53   1
  -4  -2  -5 2826.95   74.08   1
  -5  -2  -5 2762.96   75.05   1
  -6  -2  -5 1356.53   41.82   1
  -7  -2  -5   61.67    9.27   1
  -7  -3  -5   96.93    8.38   1
  -6  -3  -5  347.09   18.50   1
  -5  -3  -5  114.41   13.84   1
  -4  -3  -5  239.36   18.02   1
  -3  -3  -5  207.98   14.17   1
  -2  -3  -5   -4.18    9.95   1
  -1  -3  -5  782.92   23.89   1
   0  -3  -5 1525.05   45.97   1
   0  -4  -5 1045.09   33.32   1
  -1  -4  -5  575.74   21.72   1
  -2  -4  -5  343.67   17.31   1
  -3  -4  -5  239.15   15.53   1
  -4  -4  -5  338.18   21.16   1
  -5  -4  -5    5.35    7.07   1
  -6  -4  -5  287.22   14.49   1
  -5  -5  -5   96.17   10.73   1
  -4  -5  -5  183.17   14.72   1
  -3  -5  -5  229.08   16.67   1
  -2  -5  -5  845.46   28.70   1
  -1  -5  -5   28.28    6.51   1
   0  -5  -5  406.57   18.56   1
   0  -6  -5  164.68   13.01   1
  -1  -6  -5 1818.38   49.26   1
  -2  -6  -5  543.51   26.53   1
  -3  -6  -5  194.74   15.49   1
  -4  -6  -5   75.33    9.34   1
  -3  -7  -5   39.08    6.70   1
  -2  -7  -5    5.41    7.90   1
  -1  -7  -5   11.53    8.06   1
   0  -7  -5    5.17    9.88   1
   0  -8  -5   21.18    6.77   1
  -1  -8  -5  245.49   16.97   1
  -2  -8  -5  458.09   18.52   1
  -1  -9  -5   97.49    8.12   1
   0  -9  -5   -8.96    8.96   1
   0 -10  -4   99.42    9.66   1
   0  -9  -4  346.96   19.51   1
  -1  -9  -4  357.66   17.90   1
  -2  -9  -4   35.11    5.98   1
  -3  -8  -4   -3.49    6.53   1
  -2  -8  -4  367.47   18.59   1
  -1  -8  -4  116.70   11.95   1
   0  -8  -4  119.41   12.46   1
   0  -7  -4 1119.57   33.73   1
  -1  -7  -4   62.63   11.39   1
  -2  -7  -4  548.14   26.17   1
  -3  -7  -4 1228.22   36.26   1
  -4  -7  -4  110.86   10.29   1
  -5  -6  -4 1196.70   37.31   1
  -4  -6  -4  213.92   14.76   1
  -3  -6  -4    8.34    7.38   1
  -2  -6  -4  468.18   24.79   1
  -1  -6  -4 1745.85   48.30   1
   0  -6  -4 2845.62   73.89   1
   0  -5  -4 1521.95   41.08   1
  -1  -5  -4  407.64   19.05   1
  -2  -5  -4   83.41   10.11   1
  -3  -5  -4   91.74   14.31   1
  -4  -5  -4   45.48    8.89   1
  -5  -5  -4  237.29   16.51   1
  -6  -5  -4 1891.87   46.26   1
  -7  -4  -4  335.76   14.40   1
  -6  -4  -4 1893.54   53.31   1
  -5  -4  -4 4222.74   92.50   1
  -4  -4  -4   15.47    7.82   1
  -3  -4  -4 2447.58   67.91   1
  -2  -4  -4  495.30   20.48   1
  -1  -4  -4  197.03   13.02   1
   0  -4  -4 2502.69   60.27   1
   0  -3  -4 3567.30   69.41   1
  -1  -3  -4 1540.10   45.29   1
  -2  -3  -4 9026.97  141.25   1
  -3  -3  -4 4474.34   93.51   1
  -4  -3  -4    8.28    8.92   1
  -5  -3  -4  214.65   18.74   1
  -6  -3  -4  719.37   29.06   1
  -7  -3  -4  715.45   25.21   1
  -8  -2  -4 1068.54   28.35   1
  -7  -2  -4  565.16   24.92   1
  -6  -2  -4   52.02   10.58   1
  -5  -2  -4  350.47   20.17   1
  -4  -2  -4  846.91   28.35   1
  -3  -2  -4  250.51   14.61   1
  -2  -2  -4 4677.06   86.91   1
  -1  -2  -4 2637.37   57.39   1
   0  -2  -4  221.65   10.94   1
   0  -1  -4 1953.78   42.20   1
  -1  -1  -4  252.34   11.16   1
  -2  -1  -4 2588.78   57.66   1
  -3  -1  -4  637.93   21.67   1
  -4  -1  -4 3442.55   82.46   1
  -5  -1  -4 5462.57  115.37   1
  -6  -1  -4  183.28   18.04   1
  -7  -1  -4   31.79   10.20   1
  -8  -1  -4  125.67   12.01   1
  -9   0  -4   89.37    9.17   1
  -8   0  -4   10.55    9.21   1
  -7   0  -4   46.28   12.34   1
  -6   0  -4 9079.83  166.67   1
  -5   0  -4 1461.56   45.83   1
  -4   0  -415384.48  218.63   1
  -3   0  -4 3557.99   75.30   1
  -2   0  -4 4112.21   74.92   1
  -1   0  -4  351.54   12.75   1
   0   0  -4 5987.81   85.45   1
   0   1  -4 1790.10   38.22   1
  -1   1  -4 2764.29   51.82   1
  -2   1  -415501.22  191.93   1
  -3   1  -426400.21  312.13   1
  -4   1  -4 8057.99  132.04   1
  -5   1  -4    3.49   11.57   1
  -6   1  -410920.65  190.66   1
  -7   1  -4  103.15   16.21   1
  -8   1  -4  115.11   14.21   1
  -9   1  -4  -16.54    8.99   1
  -9   2  -4 1576.73   44.16   1
  -8   2  -4 1633.80   51.80   1
  -7   2  -4   -9.00   16.81   1
  -6   2  -4  985.41   32.81   1
  -5   2  -4  471.38   20.09   1
  -4   2  -4  170.37   11.02   1
  -3   2  -4   17.12    4.04   1
  -2   2  -4 7223.77  102.01   1
  -1   2  -4  860.00   24.43   1
   0   2  -454410.24 1069.71   1
   0   3  -4 3562.43   57.91   1
  -1   3  -4 5683.44   82.10   1
  -2   3  -4 1897.80   41.54   1
  -3   3  -4  526.08   16.44   1
  -4   3  -4  306.63   13.90   1
  -5   3  -4  681.67   23.06   1
  -6   3  -4 5963.51  117.14   1
  -7   3  -4  278.30   20.21   1
  -8   3  -4  -11.10   13.49   1
  -9   3  -4  478.89   26.17   1
 -10   4  -4   69.91   10.02   1
  -9   4  -4  764.36   31.63   1
  -8   4  -4 1907.49   55.34   1
  -7   4  -4   19.63    9.35   1
  -6   4  -4 1168.41   37.72   1
  -5   4  -410053.30  152.92   1
  -4   4  -4 1395.60   41.50   1
  -3   4  -4   29.21    5.42   1
  -2   4  -4 3132.41   58.09   1
  -1   4  -4   61.13    5.52   1
   0   4  -4  419.27   13.12   1
   0   5  -4 4815.80   79.33   1
  -1   5  -4   19.10    4.33   1
  -2   5  -415135.92  189.81   1
  -3   5  -410358.24  144.26   1
  -4   5  -4  454.47   17.17   1
  -5   5  -4    1.33    8.69   1
  -6   5  -4 2208.32   63.27   1
  -7   5  -4 1224.22   41.02   1
  -8   5  -4  368.67   22.55   1
  -9   5  -4  173.60   17.92   1
 -10   5  -4  167.00   12.47   1
 -10   6  -4   -0.91    7.77   1
  -9   6  -4 1522.83   45.07   1
  -8   6  -4 2440.80   71.48   1
  -7   6  -4    3.42    6.39   1
  -6   6  -4  156.38   12.55   1
  -5   6  -4 1133.10   35.15   1
  -4   6  -4  459.83   18.05   1
  -3   6  -4  287.24   13.77   1
  -2   6  -4 2723.42   59.39   1
  -1   6  -4  918.72   26.78   1
   0   6  -4   68.81    6.95   1
   0   7  -4 2737.06   63.86   1
  -1   7  -4 2551.40   60.79   1
  -2   7  -4  722.39   22.61   1
  -3   7  -4  927.54   29.87   1
  -4   7  -4    9.38    6.44   1
  -5   7  -4 2231.85   62.32   1
  -6   7  -4 1135.98   37.34   1
  -7   7  -4  882.53   33.44   1
  -8   7  -4   23.01    7.35   1
  -9   7  -4  710.16   28.85   1
  -9   8  -4  661.97   26.24   1
  -8   8  -4   74.13   10.24   1
  -7   8  -4   60.78   11.55   1
  -6   8  -4   50.99    8.64   1
  -5   8  -4  488.30   20.63   1
  -4   8  -4 1354.37   39.82   1
  -3   8  -4  338.85   16.70   1
  -2   8  -4  306.31   15.96   1
  -1   8  -4   -6.75    6.75   1
   0   8  -4 1977.21   56.90   1
   0   9  -4   92.65   12.50   1
  -1   9  -4  546.95   24.86   1
  -2   9  -4 3025.06   74.39   1
  -3   9  -4 2451.68   66.39   1
  -4   9  -4 3150.26   76.57   1
  -5   9  -4 1513.03   43.04   1
  -6   9  -4 2679.24   70.61   1
  -7   9  -4  352.74   20.36   1
  -8   9  -4 1183.38   35.65   1
  -9   9  -4  929.69   28.75   1
  -8  10  -4  421.96   19.47   1
  -7  10  -4  188.76   13.68   1
  -6  10  -4   -2.77    8.76   1
  -5  10  -4  113.83   11.79   1
  -4  10  -4 2747.31   70.66   1
  -3  10  -4   57.05   10.15   1
  -2  10  -4    0.00    9.52   1
  -1  10  -4  790.80   30.12   1
   0  10  -4 2175.08   61.50   1
   0  11  -4 1314.12   36.60   1
  -1  11  -4  464.07   21.94   1
  -2  11  -4 1089.23   33.93   1
  -3  11  -4  590.46   24.42   1
  -4  11  -4  359.13   19.07   1
  -5  11  -4  279.40   17.23   1
  -6  11  -4 1108.48   32.12   1
  -7  11  -4  469.96   19.62   1
  -5  12  -4   60.26    8.09   1
  -4  12  -4   48.19    7.41   1
  -3  12  -4    1.93    6.41   1
  -2  12  -4   36.31    7.31   1
  -1  12  -4  103.98    9.71   1
  -1  12  -3  645.50   21.84   1
  -2  12  -3   10.17    6.73   1
  -3  12  -3 2385.89   56.54   1
  -4  12  -3 2689.91   61.02   1
  -5  12  -3 1458.75   41.92   1
  -6  12  -3   14.98    5.18   1
  -7  11  -3   30.53    6.88   1
  -6  11  -3  709.88   26.33   1
  -5  11  -3 1211.90   35.50   1
  -4  11  -3  273.96   16.38   1
  -3  11  -3 2769.27   68.56   1
  -2  11  -3  495.31   22.52   1
  -1  11  -3  417.90   20.81   1
   0  11  -3    5.81    8.46   1
   0  10  -3    6.64    6.21   1
  -1  10  -3  181.17   15.15   1
  -2  10  -3 1563.94   43.52   1
  -3  10  -3  771.93   29.86   1
  -4  10  -3 1419.10   41.18   1
  -5  10  -3    7.76    5.49   1
  -6  10  -3  309.66   19.07   1
  -7  10  -3   25.29    8.23   1
  -8  10  -3    1.13    8.86   1
  -9   9  -3  261.41   16.12   1
  -8   9  -3  184.37   14.68   1
  -7   9  -3   91.97   12.03   1
  -6   9  -3  467.26   24.02   1
  -5   9  -3 1162.19   37.25   1
  -4   9  -3  512.41   23.99   1
  -3   9  -3  365.34   18.30   1
  -2   9  -3    2.18    6.04   1
  -1   9  -3  312.64   18.82   1
   0   9  -3  323.57   19.71   1
   0   8  -3 1309.51   37.61   1
  -1   8  -3 2742.27   66.57   1
  -2   8  -3  202.24   13.04   1
  -3   8  -3 3355.89   75.71   1
  -4   8  -3 5537.60  105.03   1
  -5   8  -3  241.88   15.02   1
  -6   8  -3  405.98   22.32   1
  -7   8  -3   34.75    9.82   1
  -8   8  -3 2218.53   64.56   1
  -9   8  -3  706.82   28.34   1
 -10   7  -3   93.95   12.00   1
  -9   7  -3   36.39    9.90   1
  -8   7  -3    3.26    9.23   1
  -7   7  -3  603.05   26.92   1
  -6   7  -3 4256.03   91.58   1
  -5   7  -3  101.12    9.65   1
  -4   7  -3  234.51   13.54   1
  -3   7  -3  100.80    9.50   1
  -2   7  -3 4370.71   82.75   1
  -1   7  -3  633.75   20.19   1
   0   7  -3    1.16    9.07   1
   0   6  -3  799.45   24.14   1
  -1   6  -3  636.01   21.22   1
  -2   6  -3  330.82   13.59   1
  -3   6  -3 1487.07   42.20   1
  -4   6  -3  965.53   28.83   1
  -5   6  -3   20.87    6.10   1
  -6   6  -3  202.18   13.80   1
  -7   6  -3 1123.97   37.88   1
  -8   6  -3  233.01   18.59   1
  -9   6  -3   50.51   10.66   1
 -10   6  -3   28.66    8.86   1
 -10   5  -3 1940.73   59.66   1
  -9   5  -3  997.26   37.40   1
  -8   5  -3    3.53   12.45   1
  -7   5  -3    8.07    9.56   1
  -6   5  -3 9758.32  152.93   1
  -5   5  -3  980.91   29.62   1
  -4   5  -3   36.22    5.19   1
  -3   5  -3 2724.29   55.72   1
  -2   5  -3 3026.26   57.22   1
  -1   5  -3 2279.38   47.09   1
   0   5  -3 5490.87   84.81   1
   0   4  -323711.45  265.03   1
  -1   4  -3  157.78    7.70   1
  -2   4  -3  747.20   23.28   1
  -3   4  -3 1939.98   43.17   1
  -4   4  -3  525.64   16.94   1
  -5   4  -3  243.76   12.70   1
  -6   4  -3   33.33    7.61   1
  -7   4  -3 1319.40   41.86   1
  -8   4  -3 1063.19   39.19   1
  -9   4  -3 1379.71   45.62   1
 -10   4  -3  926.07   33.24   1
 -10   3  -3   28.78   10.09   1
  -9   3  -3   19.68    8.65   1
  -8   3  -3    9.96   11.77   1
  -7   3  -3 1286.14   41.16   1
  -6   3  -3 2020.09   58.34   1
  -5   3  -3  883.92   27.73   1
  -4   3  -3 9931.50  136.92   1
  -3   3  -333421.62  367.65   1
  -2   3  -3 6998.86   94.18   1
  -1   3  -3 9982.33  121.79   1
   0   3  -3   26.46    3.44   1
   0   2  -3  701.79   18.53   1
  -1   2  -313812.89  158.56   1
  -2   2  -3 2762.46   47.75   1
  -3   2  -3 9870.81  129.58   1
  -4   2  -3 3502.26   67.28   1
  -5   2  -3    3.64    8.14   1
  -6   2  -3   97.27   10.10   1
  -7   2  -3  926.25   31.98   1
  -8   2  -3  110.91   14.30   1
  -9   2  -3  439.07   27.07   1
 -10   2  -3  251.03   15.68   1
  -9   1  -3 2182.17   67.44   1
  -8   1  -3  187.77   21.20   1
  -7   1  -3  240.21   21.31   1
  -6   1  -3 2086.82   65.56   1
  -5   1  -3 3382.11   76.84   1
  -4   1  -3  528.64   18.02   1
  -3   1  -3 3301.94   61.34   1
  -2   1  -319164.30  219.86   1
  -1   1  -3 5337.46   73.35   1
   0   1  -3 2480.95   40.95   1
   0   0  -3 4709.33   67.46   1
  -1   0  -3 8599.60  112.70   1
  -2   0  -3 1066.45   32.00   1
  -3   0  -3 4206.29   78.41   1
  -4   0  -3  159.68   12.03   1
  -5   0  -3  852.48   29.69   1
  -6   0  -3  273.05   19.94   1
  -7   0  -3  206.00   21.00   1
  -8   0  -3  191.08   20.45   1
  -9   0  -3  378.11   19.42   1
  -9  -1  -3  272.93   14.74   1
  -8  -1  -3  333.82   22.24   1
  -7  -1  -3  111.09   15.09   1
  -6  -1  -3  233.30   18.45   1
  -5  -1  -3 1538.56   47.76   1
  -4  -1  -3   16.44    9.10   1
  -3  -1  -3 8277.48  129.84   1
  -2  -1  -313499.63  174.74   1
  -1  -1  -312978.39  160.94   1
   0  -1  -3 1491.52   33.64   1
   0  -2  -314795.77  177.74   1
  -1  -2  -3 4551.84   77.68   1
  -2  -2  -3 6760.76  107.42   1
  -3  -2  -3 3370.89   74.48   1
  -4  -2  -3  242.62   15.26   1
  -5  -2  -3  222.99   16.25   1
  -6  -2  -3   80.94   14.42   1
  -7  -2  -3  270.62   20.97   1
  -8  -2  -3   52.11    8.41   1
  -8  -3  -3  129.94   10.17   1
  -7  -3  -3  757.30   28.95   1
  -6  -3  -3 3474.25   86.86   1
  -5  -3  -3 1355.89   43.95   1
  -4  -3  -3   19.86    9.29   1
  -3  -3  -3  601.59   22.36   1
  -2  -3  -3  553.07   19.85   1
  -1  -3  -3 3126.82   64.87   1
   0  -3  -3 7231.87  104.99   1
   0  -4  -344035.45  486.96   1
  -1  -4  -3   12.00    6.30   1
  -2  -4  -3  621.04   23.13   1
  -3  -4  -3  172.96   13.12   1
  -4  -4  -3   47.27    8.48   1
  -5  -4  -3 1061.70   38.28   1
  -6  -4  -3 1099.15   35.59   1
  -7  -4  -3  317.01   16.43   1
  -6  -5  -3    6.70    8.20   1
  -5  -5  -3  366.73   20.37   1
  -4  -5  -3   22.50    9.29   1
  -3  -5  -3 3236.49   82.30   1
  -2  -5  -3 2220.47   65.23   1
  -1  -5  -3  811.08   25.78   1
   0  -5  -3 6316.68  107.73   1
   0  -6  -3  235.64   14.33   1
  -1  -6  -3   62.36    7.86   1
  -2  -6  -3  104.16   11.01   1
  -3  -6  -3  239.40   17.65   1
  -4  -6  -3   98.09   12.21   1
  -5  -6  -3  114.07   11.26   1
  -6  -6  -3  146.38   10.24   1
  -5  -7  -3   35.02    6.72   1
  -4  -7  -3  635.32   24.48   1
  -3  -7  -3    8.11    7.58   1
  -2  -7  -3  114.03   12.59   1
  -1  -7  -3   31.95   10.33   1
   0  -7  -3  174.38   13.76   1
   0  -8  -3   14.48    8.26   1
  -1  -8  -3  509.01   25.65   1
  -2  -8  -3   16.69    6.74   1
  -3  -8  -3   23.32    7.41   1
  -4  -8  -3   14.70    4.37   1
  -2  -9  -3  926.71   28.44   1
  -1  -9  -3   43.28    7.34   1
   0  -9  -3  -10.65   10.42   1
   0 -10  -3  318.50   16.98   1
  -1 -10  -3  281.05   13.61   1
   0 -11  -2  190.02   11.27   1
  -1 -10  -2  118.10   11.00   1
   0 -10  -2    7.68    8.29   1
   0  -9  -2  142.61   13.82   1
  -1  -9  -2  186.66   15.07   1
  -2  -9  -2  444.08   21.69   1
  -3  -9  -2 1602.09   42.99   1
  -4  -8  -2   21.81    6.60   1
  -3  -8  -2   99.86   11.53   1
  -2  -8  -2  114.84   13.15   1
  -1  -8  -2  591.21   27.79   1
   0  -8  -2  895.25   33.47   1
   0  -7  -2  394.52   18.29   1
  -1  -7  -2  354.54   18.57   1
  -2  -7  -2  429.48   24.05   1
  -3  -7  -2    6.90   10.91   1
  -4  -7  -2   28.29    8.94   1
  -5  -7  -2  324.48   16.59   1
  -6  -6  -2  351.70   16.86   1
  -5  -6  -2 1819.55   54.95   1
  -4  -6  -2   91.60   11.95   1
  -3  -6  -2 1474.92   46.43   1
  -2  -6  -2  403.90   19.64   1
  -1  -6  -2  715.10   24.28   1
   0  -6  -2  892.24   29.59   1
   0  -5  -2  539.17   17.91   1
  -1  -5  -2    5.54    5.11   1
  -2  -5  -2  125.99   11.05   1
  -3  -5  -2  472.84   21.82   1
  -4  -5  -2    5.95    9.61   1
  -5  -5  -2   42.43   12.04   1
  -6  -5  -2  551.91   24.10   1
  -7  -5  -2   46.87    7.44   1
  -7  -4  -2  149.00   13.07   1
  -6  -4  -2 1056.39   37.60   1
  -5  -4  -2 1625.85   49.22   1
  -4  -4  -2  167.22   14.29   1
  -3  -4  -2  562.15   22.80   1
  -2  -4  -2 2195.63   58.56   1
  -1  -4  -2  913.64   27.14   1
   0  -4  -2 7642.34  109.62   1
   0  -3  -2 8496.63  112.08   1
  -1  -3  -2 5790.81   90.85   1
  -2  -3  -2  281.90   14.28   1
  -3  -3  -2 4357.23   89.06   1
  -4  -3  -2   13.99    8.28   1
  -5  -3  -2  827.57   29.98   1
  -6  -3  -2  132.24   16.80   1
  -7  -3  -2 3542.40   87.80   1
  -8  -3  -2   30.55    8.30   1
  -9  -2  -2   45.54    8.51   1
  -8  -2  -2    6.65    8.60   1
  -7  -2  -2  427.18   28.32   1
  -6  -2  -2 9056.15  172.31   1
  -5  -2  -2 7047.66  139.83   1
  -4  -2  -2  808.41   27.43   1
  -3  -2  -2  276.15   13.85   1
  -2  -2  -2 2659.14   57.27   1
  -1  -2  -2 1089.71   30.19   1
   0  -2  -2135493.6  1919.7   1
   0  -1  -2  238.79    8.28   1
  -1  -1  -210410.92  130.54   1
  -2  -1  -2  875.66   24.05   1
  -3  -1  -2 8062.56  125.82   1
  -4  -1  -2   35.47    8.09   1
  -5  -1  -2 1995.03   54.62   1
  -6  -1  -2 2633.27   71.06   1
  -7  -1  -2  152.71   19.99   1
  -8  -1  -2  311.31   26.03   1
  -9  -1  -2  172.72   14.05   1
  -9   0  -2 1719.40   52.51   1
  -8   0  -2  573.09   34.05   1
  -7   0  -2 1071.55   37.15   1
  -6   0  -2   40.45    8.40   1
  -5   0  -2   17.97    5.45   1
  -4   0  -2  122.05    9.48   1
  -3   0  -2 1685.44   40.42   1
  -2   0  -2 5308.16   76.92   1
  -1   0  -2 6747.17   86.93   1
   0   0  -2   21.54    4.30   1
   0   1  -2 2890.60   39.83   1
  -1   1  -2 8535.29   99.73   1
  -2   1  -2   29.22    4.42   1
  -3   1  -2  947.94   26.28   1
  -4   1  -2  587.83   19.91   1
  -5   1  -2 1660.96   47.09   1
  -6   1  -2   86.30    9.92   1
  -7   1  -2   13.10    7.72   1
  -8   1  -2  481.02   28.95   1
  -9   1  -2    0.00   12.01   1
 -10   1  -2  758.75   28.70   1
 -10   2  -2  110.59   14.80   1
  -9   2  -2  213.37   19.52   1
  -8   2  -2   66.54   12.61   1
  -7   2  -2   80.60   11.57   1
  -6   2  -2  750.11   23.92   1
  -5   2  -2 2463.34   56.23   1
  -4   2  -2 9716.78  130.09   1
  -3   2  -2 5993.75   83.78   1
  -2   2  -2 1502.46   29.55   1
  -1   2  -262363.36  980.40   1
   0   2  -241514.46  721.61   1
   0   3  -2 5202.73   69.44   1
  -1   3  -2  634.25   17.69   1
  -2   3  -2 7566.06   96.53   1
  -3   3  -216719.59  194.57   1
  -4   3  -2  112.17    7.77   1
  -5   3  -2  741.75   23.81   1
  -6   3  -2 3531.67   76.03   1
  -7   3  -2 1476.14   42.35   1
  -8   3  -2  116.72   14.23   1
  -9   3  -2   34.84   10.26   1
 -10   3  -2   40.17   10.36   1
 -10   4  -2 1021.56   37.71   1
  -9   4  -2 1165.49   40.69   1
  -8   4  -2  123.70   14.08   1
  -7   4  -2  714.55   25.27   1
  -6   4  -2   31.11    6.53   1
  -5   4  -2   28.63    6.34   1
  -4   4  -2  323.51   12.37   1
  -3   4  -2 6017.76   87.42   1
  -2   4  -2  622.30   16.96   1
  -1   4  -2 3415.39   54.71   1
   0   4  -2   61.51    5.17   1
   0   5  -2 2521.76   49.90   1
  -1   5  -2  197.38    9.02   1
  -2   5  -2   38.83    4.81   1
  -3   5  -2 4430.02   74.06   1
  -4   5  -2  108.90    7.68   1
  -5   5  -2  822.93   25.98   1
  -6   5  -2  769.00   24.07   1
  -7   5  -2   37.50    7.88   1
  -8   5  -2  261.50   18.50   1
  -9   5  -2 1167.60   40.05   1
 -10   5  -2 1185.37   38.67   1
 -10   6  -2  698.26   28.76   1
  -9   6  -2  557.23   25.81   1
  -8   6  -2  243.98   18.17   1
  -7   6  -2  676.24   24.21   1
  -6   6  -2  193.67   13.27   1
  -5   6  -2  107.48    8.90   1
  -4   6  -2 1652.76   44.97   1
  -3   6  -2 2269.76   52.02   1
  -2   6  -2  501.10   16.03   1
  -1   6  -2  217.04   10.83   1
   0   6  -2 5651.97   92.32   1
   0   7  -2  572.42   20.06   1
  -1   7  -2 5349.42   94.34   1
  -2   7  -2 1046.42   30.22   1
  -3   7  -2 1461.55   43.72   1
  -4   7  -2  662.34   21.34   1
  -5   7  -2 2209.33   59.20   1
  -6   7  -2  696.05   24.63   1
  -7   7  -2 1877.06   58.17   1
  -8   7  -2 2848.73   74.89   1
  -9   7  -2    9.21    6.39   1
 -10   7  -2  241.78   16.57   1
 -10   8  -2  583.51   23.70   1
  -9   8  -2 1745.40   53.66   1
  -8   8  -2   51.00    9.79   1
  -7   8  -2 4234.56   92.71   1
  -6   8  -2  666.23   28.05   1
  -5   8  -2 1501.59   41.30   1
  -4   8  -2  466.94   19.42   1
  -3   8  -2  802.82   24.90   1
  -2   8  -2   14.89    4.98   1
  -1   8  -2 1029.97   32.46   1
   0   8  -2  599.34   21.84   1
   0   9  -2  254.54   17.18   1
  -1   9  -2  685.22   27.62   1
  -2   9  -2   -2.90    9.82   1
  -3   9  -2   70.28    8.76   1
  -4   9  -2    7.34   10.68   1
  -5   9  -2   11.97    6.47   1
  -6   9  -2  101.84   12.09   1
  -7   9  -2  141.99   13.79   1
  -8   9  -2  167.40   14.68   1
  -9   9  -2  799.37   28.61   1
  -9  10  -2   24.17    6.85   1
  -8  10  -2   69.09    8.16   1
  -7  10  -2  278.65   17.85   1
  -6  10  -2  160.20   14.62   1
  -5  10  -2  192.57   15.01   1
  -4  10  -2  396.14   21.09   1
  -3  10  -2 2084.86   61.15   1
  -2  10  -2    1.47    7.34   1
  -1  10  -2   93.33   11.21   1
   0  10  -2 1340.50   39.31   1
   0  11  -2   36.77    7.52   1
  -1  11  -2   39.12    8.85   1
  -2  11  -2  297.76   18.43   1
  -3  11  -2  770.13   29.16   1
  -4  11  -2  134.35   12.51   1
  -5  11  -2   56.41    8.65   1
  -6  11  -2 1775.81   51.30   1
  -7  11  -2   18.16    6.46   1
  -8  11  -2  432.25   18.22   1
  -6  12  -2  558.85   20.22   1
  -5  12  -2  361.83   17.53   1
  -4  12  -2  686.56   24.16   1
  -3  12  -2   99.71    9.41   1
  -2  12  -2  596.58   21.76   1
  -1  12  -2    1.67    6.61   1
  -1  12  -1   92.78    8.20   1
  -2  12  -1  158.54   11.58   1
  -3  12  -1   -4.89    6.42   1
  -4  12  -1  118.22   10.45   1
  -5  12  -1   20.65    6.78   1
  -6  12  -1    3.57    6.05   1
  -8  11  -1  894.33   27.09   1
  -7  11  -1  185.00   13.44   1
  -6  11  -1  672.79   25.80   1
  -5  11  -1  149.29   13.37   1
  -4  11  -1    1.31    8.63   1
  -3  11  -1    0.00    5.58   1
  -2  11  -1  629.90   26.41   1
  -1  11  -1    6.54    6.43   1
   0  11  -1   -5.54    8.65   1
   0  10  -1    1.42    8.64   1
  -1  10  -1  203.18   16.42   1
  -2  10  -1    1.46    9.64   1
  -3  10  -1 2396.05   65.13   1
  -4  10  -1 1365.33   39.95   1
  -5  10  -1  265.81   17.62   1
  -6  10  -1  834.65   30.61   1
  -7  10  -1  126.04   12.98   1
  -8  10  -1  712.60   26.40   1
  -9  10  -1  531.30   21.36   1
 -10   9  -1    4.50    4.50   1
  -9   9  -1   29.75    9.51   1
  -8   9  -1 1730.13   53.47   1
  -7   9  -1 2080.94   61.05   1
  -6   9  -1  235.14   16.77   1
  -5   9  -1   29.52    8.70   1
  -4   9  -1  461.95   19.87   1
  -3   9  -1 1480.11   41.46   1
  -2   9  -1 1368.88   40.00   1
  -1   9  -1 2388.56   65.20   1
   0   9  -1 1826.86   56.74   1
   0   8  -1   35.68    7.77   1
  -1   8  -1   54.53    7.43   1
  -2   8  -1   25.85    6.46   1
  -3   8  -1  140.15   11.19   1
  -4   8  -1    0.00    9.20   1
  -5   8  -1 1300.75   37.77   1
  -6   8  -1  211.72   13.14   1
  -7   8  -1  532.02   24.59   1
  -8   8  -1  605.12   26.84   1
  -9   8  -1 2584.24   67.53   1
 -10   8  -1  815.94   28.17   1
 -10   7  -1 2595.11   66.87   1
  -9   7  -1  703.23   28.83   1
  -8   7  -1   15.65    6.00   1
  -7   7  -1  355.72   17.61   1
  -6   7  -1 4953.71   97.20   1
  -5   7  -1  126.83   10.58   1
  -4   7  -1  972.79   29.54   1
  -3   7  -1   28.46    5.14   1
  -2   7  -1 1850.33   48.80   1
  -1   7  -1  197.08   11.39   1
   0   7  -1 1231.44   34.39   1
   0   6  -1 4018.55   74.10   1
  -1   6  -110644.76  144.35   1
  -2   6  -1  355.31   13.33   1
  -3   6  -1  932.43   25.77   1
  -4   6  -1 3813.23   72.66   1
  -5   6  -1  231.89   12.31   1
  -6   6  -1 3667.33   78.98   1
  -7   6  -1   36.16    7.80   1
  -8   6  -1 1255.01   39.76   1
  -9   6  -1 1611.77   45.64   1
 -10   6  -1  949.02   33.79   1
 -11   6  -1    0.00    7.58   1
 -11   5  -1  107.63   12.46   1
 -10   5  -1  126.35   12.83   1
  -9   5  -1  332.95   21.15   1
  -8   5  -1  346.77   19.71   1
  -7   5  -1 5011.08   98.43   1
  -6   5  -1 4033.95   80.55   1
  -5   5  -1  438.51   16.12   1
  -4   5  -117504.90  213.13   1
  -3   5  -117996.16  213.72   1
  -2   5  -1  285.37   10.66   1
  -1   5  -1 1137.86   30.29   1
   0   5  -1  352.92   12.31   1
   0   4  -1  782.21   22.36   1
  -1   4  -1  401.08   12.61   1
  -2   4  -1  947.16   24.46   1
  -3   4  -1  976.39   26.63   1
  -4   4  -113654.65  169.27   1
  -5   4  -1 2753.52   57.32   1
  -6   4  -1    9.54    5.47   1
  -7   4  -1  872.40   26.37   1
  -8   4  -1  350.36   18.11   1
  -9   4  -1   97.24   12.23   1
 -10   4  -1  389.29   22.87   1
 -11   4  -1   86.21   11.87   1
 -11   3  -1  162.83   14.81   1
 -10   3  -1 2000.81   54.19   1
  -9   3  -1 3483.28   87.13   1
  -8   3  -1    0.00    8.93   1
  -7   3  -1  179.57   12.13   1
  -6   3  -1 6882.25  111.44   1
  -5   3  -112107.88  158.63   1
  -4   3  -1   96.32    6.93   1
  -3   3  -1 4828.22   69.40   1
  -2   3  -121616.36  235.77   1
  -1   3  -110666.08  123.53   1
   0   3  -1  327.30   10.22   1
   0   2  -1 4796.08   59.02   1
  -1   2  -1   20.58    2.73   1
  -2   2  -117353.27  189.56   1
  -3   2  -1  128.83    6.27   1
  -4   2  -1  970.88   27.12   1
  -5   2  -1   75.61    7.01   1
  -6   2  -1 1964.61   51.82   1
  -7   2  -1  219.14   14.18   1
  -8   2  -1  580.15   28.06   1
  -9   2  -1 1438.35   46.51   1
 -10   2  -1  139.94   16.25   1
 -10   1  -1  119.43   14.62   1
  -9   1  -1   20.91    9.35   1
  -8   1  -1 2406.18   72.16   1
  -7   1  -1 5158.10  104.96   1
  -6   1  -1 3000.46   68.68   1
  -5   1  -1 1476.85   40.26   1
  -4   1  -1   92.29    6.77   1
  -3   1  -147380.21  934.30   1
  -2   1  -123694.71  521.20   1
  -1   1  -1  272.51    8.23   1
   0   1  -1  152.52    4.42   1
   0   0  -1 8096.16   89.63   1
  -1   0  -1 3597.46   47.21   1
  -2   0  -1 5492.25   72.46   1
  -3   0  -1 4642.13   70.04   1
  -4   0  -1   52.06    6.28   1
  -5   0  -1 2737.78   61.64   1
  -6   0  -1 3146.80   75.00   1
  -7   0  -1  150.06   13.40   1
  -8   0  -1  338.20   25.07   1
  -9   0  -1  510.77   32.21   1
 -10   0  -1  255.39   18.13   1
  -9  -1  -1  493.84   27.19   1
  -8  -1  -1  258.49   26.11   1
  -7  -1  -116672.36  258.72   1
  -6  -1  -1 7403.70  139.06   1
  -5  -1  -1  503.70   20.18   1
  -4  -1  -1    7.25    4.97   1
  -3  -1  -1  185.59   10.03   1
  -2  -1  -1   44.07    6.57   1
  -1  -1  -1 2811.56   47.05   1
   0  -1  -1   71.94    3.65   1
   0  -2  -1122249.6  1635.9   1
  -1  -2  -112906.43  153.52   1
  -2  -2  -1 2738.49   56.45   1
  -3  -2  -1  821.60   24.16   1
  -4  -2  -1   33.22    8.62   1
  -5  -2  -1 1023.76   35.72   1
  -6  -2  -1  211.00   20.26   1
  -7  -2  -1 1087.79   49.62   1
  -8  -2  -1 2750.14   86.80   1
  -9  -2  -1  635.36   25.81   1
  -8  -3  -1  206.50   17.42   1
  -7  -3  -1   47.72   13.50   1
  -6  -3  -1  499.93   30.05   1
  -5  -3  -1 5472.40  119.61   1
  -4  -3  -1 2570.85   70.30   1
  -3  -3  -110660.98  159.53   1
  -2  -3  -1 8210.92  120.81   1
  -1  -3  -1 2919.48   53.12   1
   0  -3  -1 3129.16   50.32   1
   0  -4  -1 3025.52   54.39   1
  -1  -4  -1  255.41   11.67   1
  -2  -4  -1    4.44    6.48   1
  -3  -4  -1  297.74   16.72   1
  -4  -4  -1 1345.95   42.78   1
  -5  -4  -1  773.96   29.64   1
  -6  -4  -1   15.19    9.30   1
  -7  -4  -1   11.46    7.58   1
  -8  -4  -1  119.95   10.85   1
  -7  -5  -1  349.21   17.88   1
  -6  -5  -1 4173.78   92.14   1
  -5  -5  -1 1789.82   51.43   1
  -4  -5  -1  946.46   31.95   1
  -3  -5  -1  594.33   23.55   1
  -2  -5  -1  542.58   20.00   1
  -1  -5  -1    4.19    4.69   1
   0  -5  -1 3508.50   65.71   1
   0  -6  -1 1919.51   50.48   1
  -1  -6  -1   14.07    5.59   1
  -2  -6  -1  475.24   20.64   1
  -3  -6  -1  450.68   21.91   1
  -4  -6  -1  250.23   19.80   1
  -5  -6  -1   -4.22    7.01   1
  -6  -6  -1  331.01   18.17   1
  -5  -7  -1    8.09    7.04   1
  -4  -7  -1  815.54   31.46   1
  -3  -7  -1 3767.94   90.28   1
  -2  -7  -1 5779.73  115.18   1
  -1  -7  -1  153.31   11.56   1
   0  -7  -1 2531.87   64.06   1
   0  -8  -1  636.78   23.56   1
  -1  -8  -1  482.42   25.50   1
  -2  -8  -1  949.63   35.54   1
  -3  -8  -1  694.02   29.65   1
  -4  -8  -1  961.83   30.74   1
  -3  -9  -1  116.62   10.87   1
  -2  -9  -1   -1.37    8.11   1
  -1  -9  -1 1922.48   59.38   1
   0  -9  -1   55.07   10.77   1
   0 -10  -1  592.34   25.54   1
  -1 -10  -1  981.42   31.04   1
  -2 -10  -1   33.99    6.71   1
   0 -11  -1  234.25   13.65   1
   0 -11   0   52.28    7.69   1
  -1 -11   0  164.07   11.11   1
  -2 -10   0   43.47    7.95   1
  -1 -10   0   36.48    8.36   1
   0 -10   0   24.27    7.70   1
   0  -9   0   49.06    9.71   1
  -1  -9   0    4.08    8.53   1
  -2  -9   0 2769.69   71.51   1
  -3  -9   0  127.21   12.10   1
  -4  -9   0  645.82   22.23   1
  -5  -8   0    2.82    5.86   1
  -4  -8   0   11.84    6.75   1
  -3  -8   0  318.74   19.52   1
  -2  -8   0  227.88   17.64   1
  -1  -8   0 1589.15   44.18   1
   0  -8   0 5295.70  103.56   1
   0  -7   0  172.20   11.77   1
  -1  -7   0  762.03   24.74   1
  -2  -7   0  316.26   17.78   1
  -3  -7   0 1270.04   40.84   1
  -4  -7   0  -16.80    8.56   1
  -5  -7   0 1569.65   43.07   1
  -6  -7   0 1663.59   45.76   1
  -7  -6   0  127.68   10.16   1
  -6  -6   0   40.10   10.26   1
  -5  -6   0  258.89   19.75   1
  -4  -6   0 1398.94   44.46   1
  -3  -6   0 2536.18   70.02   1
  -2  -6   0 2203.34   59.96   1
  -1  -6   0  457.59   17.48   1
   0  -6   0 1194.30   37.49   1
   0  -5   0  818.89   22.45   1
  -1  -5   0  495.94   16.59   1
  -2  -5   0 8184.61  127.12   1
  -3  -5   0 7684.83  131.45   1
  -4  -5   0   89.36   10.46   1
  -5  -5   0   76.01   13.35   1
  -6  -5   0   19.99    9.92   1
  -7  -5   0   37.19   11.93   1
  -8  -4   0  188.48   14.85   1
  -7  -4   0  109.69   15.46   1
  -6  -4   0  582.06   31.38   1
  -5  -4   0  392.04   22.09   1
  -4  -4   0 1578.93   46.60   1
  -3  -4   0 3092.54   71.09   1
  -2  -4   0 5845.92   94.68   1
  -1  -4   010625.92  137.47   1
   0  -4   0 8923.26  114.76   1
   0  -3   0  110.23    5.57   1
  -1  -3   0 4322.95   65.00   1
  -2  -3   0  489.46   15.21   1
  -3  -3   0  201.17   11.99   1
  -4  -3   0 3735.27   87.84   1
  -5  -3   0 1925.76   58.75   1
  -6  -3   0  909.78   39.08   1
  -7  -3   0  507.52   36.26   1
  -8  -3   0   -2.09   11.29   1
  -9  -3   0  745.13   26.31   1
  -9  -2   0   45.65   11.20   1
  -8  -2   0 1182.61   52.52   1
  -7  -2   0  710.13   38.74   1
  -6  -2   0 1115.13   36.58   1
  -5  -2   0  612.33   23.95   1
  -4  -2   0 7986.76  134.05   1
  -3  -2   0 1964.17   52.53   1
  -2  -2   0 9622.83  127.80   1
  -1  -2   015231.31  170.98   1
   0  -2   0 2547.23   36.49   1
   0  -1   0   94.82    2.99   1
  -1  -1   024129.23  541.63   1
  -2  -1   010987.61  133.78   1
  -3  -1   0 9965.85  128.51   1
  -4  -1   0  531.89   16.77   1
  -5  -1   0  106.26    9.08   1
  -6  -1   0 1454.39   41.29   1
  -7  -1   0   29.82    8.94   1
  -8  -1   0   68.72   11.80   1
  -9  -1   0  108.35   17.64   1
 -10  -1   0  971.72   32.98   1
 -10   0   0   38.22   11.92   1
  -9   0   0   42.63   11.76   1
  -8   0   0  549.99   28.05   1
  -7   0   0 1430.80   42.09   1
  -6   0   0    5.55    5.12   1
  -5   0   0  209.84   11.07   1
  -4   0   0 4519.00   71.54   1
  -3   0   0   56.76    4.69   1
  -2   0   0  505.92   13.68   1
  -1   0   012020.23  250.18   1
   0   1   0   95.91    2.94   1
  -1   1   0 3993.57   46.60   1
  -2   1   0 3425.45   45.47   1
  -3   1   0 1089.12   24.07   1
  -4   1   0   83.83    5.78   1
  -5   1   0   77.14    7.32   1
  -6   1   011556.60  161.61   1
  -7   1   0 3008.14   72.35   1
  -8   1   0   10.10    5.84   1
  -9   1   0 1365.48   44.43   1
 -10   1   0  566.02   29.66   1
 -11   2   0   13.24   13.66   1
 -10   2   0  350.29   21.73   1
  -9   2   0   12.77    7.95   1
  -8   2   0 5806.89  112.61   1
  -7   2   0 5811.04  105.82   1
  -6   2   0  187.59   10.56   1
  -5   2   0 1468.45   37.35   1
  -4   2   0 4132.88   64.13   1
  -3   2   012087.57  140.23   1
  -2   2   050211.61  822.88   1
  -1   2   0 6228.67   73.31   1
   0   2   0 2611.93   37.20   1
   0   3   0  112.52    5.77   1
  -1   3   0  903.74   20.75   1
  -2   3   028052.16  299.57   1
  -3   3   0 4823.68   68.18   1
  -4   3   0 6701.78   92.84   1
  -5   3   0   88.78    6.87   1
  -6   3   0 6164.56  100.84   1
  -7   3   0 4363.64   87.33   1
  -8   3   0 2341.46   64.79   1
  -9   3   0  166.06   15.00   1
 -10   3   0  296.88   21.34   1
 -11   3   0  150.56   15.03   1
 -11   4   0  366.63   20.67   1
 -10   4   0   75.33   11.60   1
  -9   4   0  197.71   16.80   1
  -8   4   0  181.27   13.31   1
  -7   4   0   46.95    7.08   1
  -6   4   0  282.94   13.43   1
  -5   4   0 1632.95   40.96   1
  -4   4   0 6547.31   94.08   1
  -3   4   0 1467.94   32.96   1
  -2   4   0  895.67   23.86   1
  -1   4   028316.70  308.23   1
   0   4   0 9907.56  124.88   1
   0   5   0  880.91   27.77   1
  -1   5   0   37.38    5.59   1
  -2   5   0 7016.22   98.95   1
  -3   5   0  206.05    9.49   1
  -4   5   0 3233.65   61.05   1
  -5   5   0 3351.51   66.17   1
  -6   5   0 4042.81   79.13   1
  -7   5   0 5197.57   99.05   1
  -8   5   0  191.39   13.52   1
  -9   5   0 2974.48   76.62   1
 -10   5   0 1398.04   42.35   1
 -11   5   0   31.45    6.77   1
 -11   6   0  588.07   24.18   1
 -10   6   0  140.79   13.56   1
  -9   6   0  117.03   13.03   1
  -8   6   0  251.52   17.89   1
  -7   6   0 9276.44  147.75   1
  -6   6   0 2973.39   68.15   1
  -5   6   0 1976.60   51.18   1
  -4   6   0 5074.69   86.92   1
  -3   6   0 5586.15   90.79   1
  -2   6   0  167.45    9.28   1
  -1   6   0    9.63    4.43   1
   0   6   0 1281.82   38.45   1
   0   7   0  145.40   11.00   1
  -1   7   0   25.91    5.57   1
  -2   7   0  435.80   16.89   1
  -3   7   0 6773.26  110.25   1
  -4   7   0  965.66   30.11   1
  -5   7   0 5662.02  101.52   1
  -6   7   0  886.36   26.74   1
  -7   7   0 5149.81  101.87   1
  -8   7   0  799.84   30.47   1
  -9   7   0 2162.57   62.05   1
 -10   7   0  569.08   24.92   1
 -11   7   0  311.35   16.96   1
 -10   8   0  167.10   12.85   1
  -9   8   0   -1.41    9.70   1
  -8   8   0   27.07    8.34   1
  -7   8   0  314.41   20.23   1
  -6   8   0 2570.03   67.31   1
  -5   8   0 3046.38   72.43   1
  -4   8   0 3716.85   80.53   1
  -3   8   0  719.99   23.56   1
  -2   8   0   49.51    6.97   1
  -1   8   0 1631.05   51.04   1
   0   8   0 5239.12  102.56   1
   0   9   0   43.94    9.42   1
  -1   9   0 1892.02   57.43   1
  -2   9   0 1825.05   55.67   1
  -3   9   0 1149.14   35.80   1
  -4   9   0   10.21    5.16   1
  -5   9   0 1092.00   35.68   1
  -6   9   0 2829.72   71.72   1
  -7   9   0  508.02   24.05   1
  -8   9   0  175.72   14.87   1
  -9   9   0  662.29   25.69   1
 -10   9   0 1436.16   42.79   1
  -9  10   0  122.12   10.87   1
  -8  10   0  388.17   20.18   1
  -7  10   0 2508.49   64.93   1
  -6  10   0   34.13   10.39   1
  -5  10   0   40.72    8.23   1
  -4  10   0 2128.46   61.52   1
  -3  10   0  572.92   26.67   1
  -2  10   0   21.60    6.66   1
  -1  10   0  839.38   31.14   1
   0  10   0   38.25    8.80   1
   0  11   0   61.89    7.93   1
  -1  11   0   62.13    9.50   1
  -2  11   0  712.90   27.07   1
  -3  11   0  104.12   10.46   1
  -4  11   0  849.41   30.26   1
  -5  11   0  151.91   13.42   1
  -6  11   0  741.17   26.95   1
  -7  11   0 1367.46   36.61   1
  -8  11   0  397.48   17.78   1
  -6  12   0  410.52   17.45   1
  -5  12   0  345.08   16.53   1
  -4  12   0  893.85   27.04   1
  -3  12   0  785.90   25.55   1
  -2  12   0   68.50    6.96   1
  -3  12   1  436.85   17.56   1
  -4  12   1  250.96   14.79   1
  -5  12   1   36.76    6.96   1
  -6  12   1    2.26    5.14   1
  -8  11   1  721.37   24.59   1
  -7  11   1    3.34    9.26   1
  -6  11   1   50.88    7.55   1
  -5  11   1   23.63    7.06   1
  -4  11   1  396.75   20.54   1
  -3  11   1   67.79    8.91   1
  -2  11   1  459.70   21.63   1
  -1  11   1 2427.08   59.63   1
   0  11   1  252.44   13.99   1
   0  10   1  580.84   25.10   1
  -1  10   1   18.26    6.72   1
  -2  10   1  205.50   16.25   1
  -3  10   1  536.86   25.07   1
  -4  10   1 3239.17   77.98   1
  -5  10   1  693.05   27.89   1
  -6  10   1   11.37    6.97   1
  -7  10   1  400.31   20.18   1
  -8  10   1   85.89   10.62   1
  -9  10   1  436.34   18.55   1
 -10   9   1  777.69   26.50   1
  -9   9   1  133.12   11.86   1
  -8   9   1  634.43   26.38   1
  -7   9   1   11.80    6.81   1
  -6   9   1   58.62   10.58   1
  -5   9   1 1324.08   39.37   1
  -4   9   1  636.29   27.47   1
  -3   9   1  505.02   24.66   1
  -2   9   1  551.41   25.54   1
  -1   9   1    6.17    7.22   1
   0   9   1   61.21   10.44   1
   0   8   1  666.26   24.66   1
  -1   8   1    5.03    6.39   1
  -2   8   1  977.54   31.79   1
  -3   8   1 2112.20   57.97   1
  -4   8   1 3271.80   74.91   1
  -5   8   1  470.97   19.52   1
  -6   8   1  336.76   16.91   1
  -7   8   1  844.48   31.64   1
  -8   8   1  -14.98    9.94   1
  -9   8   1  116.14   12.82   1
 -10   8   1  568.69   23.95   1
 -11   7   1   59.81    8.15   1
 -10   7   1  174.43   14.19   1
  -9   7   1   19.05    8.91   1
  -8   7   1 1317.11   39.77   1
  -7   7   1 4231.05   89.68   1
  -6   7   1  519.88   20.38   1
  -5   7   1   42.07    6.85   1
  -4   7   1  738.58   22.40   1
  -3   7   1   10.24    4.41   1
  -2   7   1  156.61   10.43   1
  -1   7   1 1170.17   33.58   1
   0   7   1 2621.46   64.94   1
   0   6   1 2056.28   52.29   1
  -1   6   1 1044.64   28.61   1
  -2   6   1  271.72   12.63   1
  -3   6   1 1418.32   39.24   1
  -4   6   1  901.72   26.48   1
  -5   6   1   35.59    7.12   1
  -6   6   1 1906.96   52.54   1
  -7   6   1  167.27   12.87   1
  -8   6   1 1808.36   56.30   1
  -9   6   1    6.19    8.21   1
 -10   6   1    2.90    9.64   1
 -11   6   1    4.88    6.89   1
 -11   5   1  607.73   24.94   1
 -10   5   1  833.92   31.30   1
  -9   5   1   55.24    9.16   1
  -8   5   1  424.00   19.10   1
  -7   5   1 1571.19   48.28   1
  -6   5   1   32.07    6.17   1
  -5   5   1  160.85    9.70   1
  -4   5   110254.16  137.74   1
  -3   5   1 7158.95  102.64   1
  -2   5   1   23.57    4.69   1
  -1   5   1  665.17   20.14   1
   0   5   1 3682.56   67.69   1
   0   4   1 3039.69   54.41   1
  -1   4   1 1364.25   31.25   1
  -2   4   1 1351.67   30.83   1
  -3   4   1 1230.08   30.13   1
  -4   4   1 3707.92   63.04   1
  -5   4   1   34.85    5.48   1
  -6   4   1  178.71   10.39   1
  -7   4   1 5045.58   94.41   1
  -8   4   1 1666.42   52.67   1
  -9   4   1  479.52   23.95   1
 -10   4   1  778.12   31.07   1
 -11   4   1   60.02   10.24   1
 -11   3   1   19.11    7.89   1
 -10   3   1   35.98    8.87   1
  -9   3   1  273.93   19.17   1
  -8   3   1  999.56   33.51   1
  -7   3   1 1280.88   35.28   1
  -6   3   1 4220.65   77.03   1
  -5   3   1 1072.09   30.90   1
  -4   3   1  280.86   10.27   1
  -3   3   1 5904.68   79.65   1
  -2   3   1 1335.21   27.36   1
  -1   3   189805.44 1362.13   1
   0   3   1 3216.72   51.28   1
   0   2   1130197.8  1717.5   1
  -1   2   1  983.89   19.58   1
  -2   2   1 1695.26   28.80   1
  -3   2   1  414.33   11.75   1
  -4   2   1 7720.31  101.01   1
  -5   2   1 3922.85   66.50   1
  -6   2   1 3384.39   66.50   1
  -7   2   1  675.89   22.08   1
  -8   2   1  307.70   16.51   1
  -9   2   1  229.07   17.66   1
 -10   2   1  752.73   31.23   1
 -11   2   1   79.82   12.31   1
 -11   1   1  427.23   24.17   1
 -10   1   1  508.82   25.96   1
  -9   1   1 1263.34   40.45   1
  -8   1   1  634.01   23.63   1
  -7   1   1 7281.80  121.28   1
  -6   1   1   66.37    6.85   1
  -5   1   1    5.98    3.84   1
  -4   1   1  356.33   10.85   1
  -3   1   1 2819.32   43.30   1
  -2   1   1 4730.79   58.55   1
  -1   1   142082.78  620.77   1
   0   1   1   78.35    3.76   1
   0   0   1 8067.37   89.29   1
  -1   0   1   13.62    1.88   1
  -2   0   1 6128.42   72.98   1
  -3   0   112695.32  145.86   1
  -4   0   1  452.99   14.69   1
  -5   0   118488.09  222.22   1
  -6   0   1 7178.68  114.38   1
  -7   0   1 1630.21   51.41   1
  -8   0   1 2437.73   69.40   1
  -9   0   1   80.34   12.89   1
 -10   0   1 1435.02   45.37   1
 -10  -1   1   32.47   12.61   1
  -9  -1   1   52.81   13.22   1
  -8  -1   1   31.93   10.14   1
  -7  -1   1  760.05   26.12   1
  -6  -1   1  361.78   16.62   1
  -5  -1   1 6315.79  100.89   1
  -4  -1   1 1251.47   32.71   1
  -3  -1   1  355.82   10.51   1
  -2  -1   1  335.54    9.77   1
  -1  -1   1  287.70    8.65   1
   0  -1   1  146.76    4.44   1
   0  -2   1 4541.80   56.38   1
  -1  -2   1   21.98    3.32   1
  -2  -2   1  360.22   11.26   1
  -3  -2   111747.21  164.52   1
  -4  -2   1 5195.17   91.50   1
  -5  -2   1  541.69   20.08   1
  -6  -2   1  658.85   24.79   1
  -7  -2   1  -11.64   12.57   1
  -8  -2   1   31.03   10.55   1
  -9  -2   1  268.73   21.02   1
  -9  -3   1  201.03   17.69   1
  -8  -3   1   28.46   12.07   1
  -7  -3   1 1978.96   66.55   1
  -6  -3   1 7136.32  154.15   1
  -5  -3   1 1101.73   40.14   1
  -4  -3   1 2753.55   74.92   1
  -3  -3   1   21.05    6.02   1
  -2  -3   1 1401.42   33.34   1
  -1  -3   1 7168.27   92.01   1
   0  -3   1  266.42    9.13   1
   0  -4   1  703.04   21.14   1
  -1  -4   1 2949.56   52.51   1
  -2  -4   1 6368.72   96.03   1
  -3  -4   1  476.03   18.04   1
  -4  -4   1 4328.17   94.94   1
  -5  -4   1   35.25    8.50   1
  -6  -4   1 2717.34   74.67   1
  -7  -4   1   69.45   17.33   1
  -8  -4   1  117.83   15.43   1
  -8  -5   1  166.37   12.44   1
  -7  -5   1  179.27   17.31   1
  -6  -5   1 1077.36   40.21   1
  -5  -5   1   18.82    8.46   1
  -4  -5   1 6758.02  126.03   1
  -3  -5   1 6770.31  115.77   1
  -2  -5   1  249.67   12.97   1
  -1  -5   1 1155.05   33.61   1
   0  -5   1  340.58   12.22   1
   0  -6   1 3488.95   67.76   1
  -1  -6   1  532.98   18.38   1
  -2  -6   1  599.41   21.03   1
  -3  -6   1  166.10   13.28   1
  -4  -6   1  253.82   16.20   1
  -5  -6   1   54.46   11.30   1
  -6  -6   1    2.14    8.42   1
  -7  -6   1  568.16   22.88   1
  -6  -7   1   16.15    7.42   1
  -5  -7   1  509.42   24.43   1
  -4  -7   1  518.51   25.14   1
  -3  -7   1  129.58   13.16   1
  -2  -7   1  237.86   14.12   1
  -1  -7   1  118.79   10.44   1
   0  -7   1 1166.75   32.91   1
   0  -8   1    6.95    8.90   1
  -1  -8   1   53.84    8.52   1
  -2  -8   1  734.64   29.37   1
  -3  -8   1 1253.11   39.61   1
  -4  -8   1  253.90   18.18   1
  -5  -8   1   19.65    5.96   1
  -4  -9   1   24.39    7.96   1
  -3  -9   1  386.04   20.01   1
  -2  -9   1  349.82   20.77   1
  -1  -9   1  175.50   15.08   1
   0  -9   1 1578.31   43.86   1
   0 -10   1    0.00    7.63   1
  -1 -10   1  217.57   16.41   1
  -2 -10   1   94.76    9.48   1
  -3 -10   1   18.13    5.44   1
  -1 -11   1   10.85    6.44   1
   0 -11   1    8.78    6.22   1
   0 -11   2   34.89    6.87   1
  -1 -11   2   10.38    4.94   1
  -3 -10   2  615.48   22.46   1
  -2 -10   2  284.59   16.85   1
  -1 -10   2   75.70    9.82   1
   0 -10   2 1254.53   37.86   1
   0  -9   2  242.74   17.04   1
  -1  -9   2   36.65    8.82   1
  -2  -9   2   64.98   11.21   1
  -3  -9   2  686.06   27.53   1
  -4  -9   2  643.18   24.50   1
  -5  -8   2 1545.71   48.81   1
  -4  -8   2  440.20   23.19   1
  -3  -8   2  555.38   25.79   1
  -2  -8   2 1541.35   43.69   1
  -1  -8   2    8.61    4.65   1
   0  -8   2  532.44   20.38   1
   0  -7   2  511.25   18.81   1
  -1  -7   2    3.74    9.92   1
  -2  -7   2 5706.76  105.99   1
  -3  -7   2 1527.02   42.96   1
  -4  -7   2 1116.00   37.26   1
  -5  -7   2  372.42   21.27   1
  -6  -7   2 1126.16   35.13   1
  -7  -6   2  112.41   12.77   1
  -6  -6   2  230.23   19.46   1
  -5  -6   2    1.76    8.82   1
  -4  -6   2   98.75   11.46   1
  -3  -6   2 1223.32   35.93   1
  -2  -6   2 1136.79   32.40   1
  -1  -6   217181.67  217.25   1
   0  -6   2 5536.49   90.77   1
   0  -5   2 2276.14   46.68   1
  -1  -5   2  486.33   15.31   1
  -2  -5   2  259.12   12.06   1
  -3  -5   2    0.00    6.89   1
  -4  -5   2  317.54   16.70   1
  -5  -5   2 1743.98   51.18   1
  -6  -5   2  852.93   36.33   1
  -7  -5   2 3888.41   97.53   1
  -8  -5   2   11.19    8.49   1
  -9  -4   2  237.43   16.86   1
  -8  -4   2 1028.10   45.72   1
  -7  -4   2  272.89   27.46   1
  -6  -4   2 1100.60   44.60   1
  -5  -4   2 1247.22   40.52   1
  -4  -4   2 8091.67  133.09   1
  -3  -4   2 6016.71   96.79   1
  -2  -4   2 1688.58   39.62   1
  -1  -4   2  964.63   26.54   1
   0  -4   2   55.98    5.31   1
   0  -3   2 4806.31   65.07   1
  -1  -3   2 1355.26   28.49   1
  -2  -3   2 5084.95   73.92   1
  -3  -3   222433.59  260.40   1
  -4  -3   2 7288.99  135.96   1
  -5  -3   2   74.88    9.54   1
  -6  -3   2 1850.44   52.34   1
  -7  -3   2  148.55   15.29   1
  -8  -3   2 1181.82   44.26   1
  -9  -3   2 2136.22   56.94   1
 -10  -2   2 1227.48   38.98   1
  -9  -2   2   -8.93   12.50   1
  -8  -2   2 1300.66   42.91   1
  -7  -2   2   35.20    8.32   1
  -6  -2   2  283.97   14.81   1
  -5  -2   2 1770.50   47.35   1
  -4  -2   2 7961.73  113.31   1
  -3  -2   2   16.55    4.64   1
  -2  -2   215576.52  176.80   1
  -1  -2   2   25.98    3.25   1
   0  -2   239016.64  688.97   1
   0  -1   2 2584.95   36.46   1
  -1  -1   2 3499.98   49.99   1
  -2  -1   2   74.36    5.44   1
  -3  -1   210961.10  131.33   1
  -4  -1   2  761.98   20.15   1
  -5  -1   2 1289.64   36.08   1
  -6  -1   2 4351.17   83.16   1
  -7  -1   2 4203.36   88.23   1
  -8  -1   2  182.00   15.50   1
  -9  -1   2  373.81   23.26   1
 -10  -1   2 4840.89  103.56   1
 -11   0   2  190.60   16.82   1
 -10   0   2   59.74   10.91   1
  -9   0   2   94.32   11.93   1
  -8   0   2  867.47   28.11   1
  -7   0   2 5879.83  105.96   1
  -6   0   2   92.80    8.18   1
  -5   0   2 1906.85   43.18   1
  -4   0   2 8036.99  105.22   1
  -3   0   2  977.86   22.78   1
  -2   0   220684.14  221.63   1
  -1   0   211648.51  129.57   1
   0   0   2   23.20    3.91   1
   0   1   2  237.82    8.18   1
  -1   1   213301.76  146.17   1
  -2   1   2   12.21    3.28   1
  -3   1   2 2030.92   35.24   1
  -4   1   2 2824.39   48.34   1
  -5   1   2 3822.72   65.29   1
  -6   1   2 1101.89   34.62   1
  -7   1   2  356.61   15.86   1
  -8   1   2  915.20   28.05   1
  -9   1   2 1880.06   49.61   1
 -10   1   2 1059.17   36.84   1
 -11   1   2    1.41   12.87   1
 -11   2   2   33.84    8.93   1
 -10   2   2   12.56    6.28   1
  -9   2   2  195.99   16.84   1
  -8   2   2  330.08   16.60   1
  -7   2   2   44.11    6.84   1
  -6   2   2  716.18   23.00   1
  -5   2   2 2114.79   44.82   1
  -4   2   2 5683.52   80.16   1
  -3   2   2 1722.62   32.59   1
  -2   2   2 5257.34   68.60   1
  -1   2   219939.72  217.13   1
   0   2   2136495.8  1921.7   1
   0   3   2 8253.25  109.18   1
  -1   3   2 8562.54  108.00   1
  -2   3   2 1243.72   27.58   1
  -3   3   2 3759.70   58.04   1
  -4   3   2  426.43   12.79   1
  -5   3   2  488.81   15.28   1
  -6   3   2 9881.14  138.86   1
  -7   3   210745.77  156.18   1
  -8   3   2  871.81   27.02   1
  -9   3   2 4032.17   90.36   1
 -10   3   2 1372.74   41.51   1
 -11   3   2 2526.87   66.21   1
 -11   4   2    8.04    7.43   1
 -10   4   2   -6.12    7.80   1
  -9   4   2 1367.06   40.63   1
  -8   4   2 6265.37  114.05   1
  -7   4   2  784.32   23.83   1
  -6   4   2  450.54   16.41   1
  -5   4   2   10.55    4.15   1
  -4   4   2  272.03   11.13   1
  -3   4   2 1880.91   39.70   1
  -2   4   2   14.28    3.93   1
  -1   4   2   31.33    4.53   1
   0   4   2 7555.33  108.34   1
   0   5   2  512.29   17.45   1
  -1   5   218597.45  225.32   1
  -2   5   2 4719.02   77.68   1
  -3   5   2 1333.24   35.41   1
  -4   5   2  182.99    9.55   1
  -5   5   2  448.07   15.86   1
  -6   5   2 2327.24   56.51   1
  -7   5   210230.78  154.53   1
  -8   5   2 5612.45  107.22   1
  -9   5   2 1376.91   41.03   1
 -10   5   2  406.02   21.86   1
 -11   5   2   54.50    9.13   1
 -11   6   2  365.49   19.76   1
 -10   6   2  461.30   23.08   1
  -9   6   2  417.63   22.18   1
  -8   6   2  596.58   22.98   1
  -7   6   2  649.23   22.68   1
  -6   6   2  766.08   23.76   1
  -5   6   2  941.73   28.45   1
  -4   6   2 6830.84  108.49   1
  -3   6   2  277.42   12.83   1
  -2   6   2 4997.91   87.42   1
  -1   6   2  761.49   25.21   1
   0   6   2  837.43   24.89   1
   0   7   2  394.13   18.23   1
  -1   7   2 1458.66   39.61   1
  -2   7   2   -8.72    7.97   1
  -3   7   2  879.28   28.72   1
  -4   7   2    7.31    5.17   1
  -5   7   2 1813.17   51.99   1
  -6   7   2 2437.64   63.88   1
  -7   7   2  170.56   13.19   1
  -8   7   2  843.64   31.39   1
  -9   7   2  442.18   22.34   1
 -10   7   2 3795.84   83.57   1
 -11   7   2  979.28   30.03   1
 -11   8   2  161.19   12.26   1
 -10   8   2    9.92    6.72   1
  -9   8   2   41.72    7.82   1
  -8   8   2 1668.98   45.10   1
  -7   8   2 1164.06   37.08   1
  -6   8   2  404.90   18.59   1
  -5   8   2 2007.23   58.20   1
  -4   8   2 2927.57   71.53   1
  -3   8   2 1339.42   38.69   1
  -2   8   2   82.14    9.26   1
  -1   8   2 1144.51   36.59   1
   0   8   2  816.50   31.88   1
   0   9   2  139.83   14.08   1
  -1   9   2  169.19   14.39   1
  -2   9   2   92.39   10.78   1
  -3   9   2   36.76    9.37   1
  -4   9   2  208.08   15.86   1
  -5   9   2  189.27   14.57   1
  -6   9   2 2604.78   68.75   1
  -7   9   2 3072.47   75.61   1
  -8   9   2  311.71   18.48   1
  -9   9   2  313.03   17.90   1
 -10   9   2  434.64   19.77   1
  -9  10   2  310.05   16.98   1
  -8  10   2   -1.24    7.93   1
  -7  10   2    2.71   10.65   1
  -6  10   2  492.34   23.69   1
  -5  10   2 1121.00   36.41   1
  -4  10   2 1243.23   39.16   1
  -3  10   2   18.80    9.13   1
  -2  10   2   77.99    9.98   1
  -1  10   2  509.00   23.70   1
   0  10   2   10.98    7.51   1
   0  11   2  166.96   10.84   1
  -1  11   2   80.63    8.66   1
  -2  11   2  372.64   18.78   1
  -3  11   2  253.18   16.07   1
  -4  11   2  127.98   11.34   1
  -5  11   2    2.47    7.64   1
  -6  11   2  386.11   19.54   1
  -7  11   2  464.79   20.56   1
  -8  11   2   38.80    7.83   1
  -6  12   2  123.95    9.73   1
  -5  12   2   21.56    6.57   1
  -4  12   2    8.14    4.70   1
  -8  11   3   36.44    8.16   1
  -7  11   3  347.34   17.74   1
  -6  11   3 1060.53   31.90   1
  -5  11   3  925.01   30.28   1
  -4  11   3   16.36    8.00   1
  -3  11   3   59.49    9.54   1
  -2  11   3   51.77    8.86   1
  -1  11   3   29.86    6.32   1
   0  10   3  325.21   16.94   1
  -1  10   3   46.12    9.50   1
  -2  10   3  137.05   13.93   1
  -3  10   3 1550.90   43.28   1
  -4  10   3 1956.82   58.36   1
  -5  10   3  408.66   21.55   1
  -6  10   3  197.29   15.44   1
  -7  10   3 2665.74   67.88   1
  -8  10   3 1613.17   48.81   1
  -9  10   3  384.21   18.32   1
 -10   9   3  351.75   17.99   1
  -9   9   3  211.63   14.68   1
  -8   9   3    7.10    9.73   1
  -7   9   3  381.00   21.86   1
  -6   9   3   20.41    5.77   1
  -5   9   3  896.97   32.50   1
  -4   9   3  293.56   19.13   1
  -3   9   3    5.26    7.67   1
  -2   9   3  121.17   12.27   1
  -1   9   3 1482.92   43.29   1
   0   9   3    1.52    8.39   1
   0   8   3   14.37    9.05   1
  -1   8   3  735.33   30.15   1
  -2   8   3 1356.10   40.66   1
  -3   8   3 3602.10   83.23   1
  -4   8   3 6129.35  114.43   1
  -5   8   3 1019.57   34.25   1
  -6   8   3 3318.40   79.23   1
  -7   8   3  104.14   13.96   1
  -8   8   3   44.50   10.61   1
  -9   8   3 1285.54   39.04   1
 -10   8   3  221.76   15.07   1
 -11   8   3  354.92   17.82   1
 -11   7   3   13.54    6.64   1
 -10   7   3  104.14   12.57   1
  -9   7   3    0.00    9.10   1
  -8   7   3   17.41    7.87   1
  -7   7   3 3083.21   75.76   1
  -6   7   3 1887.68   55.54   1
  -5   7   3 1147.40   34.87   1
  -4   7   3 2395.91   61.62   1
  -3   7   3  226.98   13.82   1
  -2   7   3 1078.74   34.11   1
  -1   7   3  969.14   29.11   1
   0   7   3  191.63   13.55   1
   0   6   3  255.41   14.69   1
  -1   6   3 1242.90   34.66   1
  -2   6   3 1111.70   31.60   1
  -3   6   3 4421.44   83.05   1
  -4   6   3 2426.42   58.14   1
  -5   6   3   17.58    5.18   1
  -6   6   3  251.90   14.18   1
  -7   6   3 3719.18   81.98   1
  -8   6   312768.27  189.92   1
  -9   6   3 1510.82   43.26   1
 -10   6   3  268.88   18.76   1
 -11   6   3  314.30   17.56   1
 -11   5   3  686.64   26.64   1
 -10   5   3  527.23   25.47   1
  -9   5   3  966.25   34.47   1
  -8   5   3   13.99    7.69   1
  -7   5   3   86.00    8.82   1
  -6   5   3 5721.58   99.94   1
  -5   5   3  343.44   14.17   1
  -4   5   3  141.92    9.29   1
  -3   5   3 2059.94   47.83   1
  -2   5   3 7576.91  113.09   1
  -1   5   327439.95  321.53   1
   0   5   3 6716.67  111.92   1
   0   4   347878.23  525.39   1
  -1   4   312747.79  163.36   1
  -2   4   3  390.49   13.02   1
  -3   4   3 2214.43   46.42   1
  -4   4   318892.68  224.91   1
  -5   4   3 4642.67   79.79   1
  -6   4   3 2294.74   54.77   1
  -7   4   3  487.94   19.09   1
  -8   4   3 2342.43   63.55   1
  -9   4   3  131.93   12.58   1
 -10   4   3   -4.62   12.23   1
 -11   4   3   -9.45    7.26   1
 -11   3   3   24.55    6.86   1
 -10   3   3  600.03   26.85   1
  -9   3   3  963.75   33.84   1
  -8   3   3 1016.95   33.82   1
  -7   3   3  184.22   12.51   1
  -6   3   3 4619.23   82.15   1
  -5   3   3 3565.24   64.79   1
  -4   3   3 1117.90   29.96   1
  -3   3   311112.51  138.05   1
  -2   3   3 1852.32   38.22   1
  -1   3   317172.22  201.62   1
   0   3   3 7753.51  110.45   1
   0   2   315891.65  188.84   1
  -1   2   3 5359.06   75.20   1
  -2   2   3  661.74   19.52   1
  -3   2   3 8656.03  109.28   1
  -4   2   3 4736.96   71.89   1
  -5   2   3 1142.21   32.15   1
  -6   2   3 3558.07   68.73   1
  -7   2   313851.18  189.23   1
  -8   2   3  796.05   26.04   1
  -9   2   3  250.35   18.63   1
 -10   2   3   66.47   11.58   1
 -11   2   3  175.88   14.78   1
 -11   1   3 1782.62   54.73   1
 -10   1   3 2135.86   64.19   1
  -9   1   3 1583.51   44.79   1
  -8   1   3   39.80    7.57   1
  -7   1   3 1616.44   47.63   1
  -6   1   3   63.31    7.31   1
  -5   1   3  282.12   11.16   1
  -4   1   3   25.55    4.02   1
  -3   1   3  221.37    8.16   1
  -2   1   3  463.48   12.74   1
  -1   1   327273.00  293.90   1
   0   1   3 1664.15   35.71   1
   0   0   3 5241.26   72.96   1
  -1   0   3   37.15    5.42   1
  -2   0   325173.28  272.44   1
  -3   0   318858.32  211.81   1
  -4   0   335303.40  382.73   1
  -5   0   3 2694.94   53.66   1
  -6   0   3  679.16   22.86   1
  -7   0   3  155.68   11.11   1
  -8   0   3   90.92   10.31   1
  -9   0   3  225.40   17.24   1
 -10   0   3   15.27    6.83   1
 -11   0   3  155.34   14.09   1
 -10  -1   3   36.92    9.02   1
  -9  -1   3  556.62   26.00   1
  -8  -1   3 2081.63   62.28   1
  -7  -1   3  242.51   13.82   1
  -6  -1   3  193.66   11.36   1
  -5  -1   3 2390.28   51.90   1
  -4  -1   3   68.95    6.09   1
  -3  -1   321191.07  239.86   1
  -2  -1   3  121.55    8.19   1
  -1  -1   356417.35 1058.78   1
   0  -1   3 2358.28   39.58   1
   0  -2   3  642.67   17.88   1
  -1  -2   329099.40  312.60   1
  -2  -2   324613.49  275.63   1
  -3  -2   3 4692.53   86.92   1
  -4  -2   3 3429.66   63.11   1
  -5  -2   3   28.49    5.07   1
  -6  -2   3  706.33   23.05   1
  -7  -2   3 1022.89   34.43   1
  -8  -2   3 4189.87   94.91   1
  -9  -2   3  152.57   15.78   1
 -10  -2   3  805.85   30.40   1
  -9  -3   3  462.69   25.21   1
  -8  -3   3   20.07    8.60   1
  -7  -3   3 2687.14   74.80   1
  -6  -3   3 2778.65   70.76   1
  -5  -3   3 1029.30   31.26   1
  -4  -3   3 1815.32   45.81   1
  -3  -3   3  539.09   17.81   1
  -2  -3   3 2381.17   45.18   1
  -1  -3   3 1171.10   27.37   1
   0  -3   3   20.39    3.92   1
   0  -4   322106.27  248.92   1
  -1  -4   313184.42  161.00   1
  -2  -4   3 1008.50   29.70   1
  -3  -4   3 4624.29   79.67   1
  -4  -4   3  759.51   22.45   1
  -5  -4   3  442.81   23.33   1
  -6  -4   3 3714.96   97.05   1
  -7  -4   3  447.82   30.22   1
  -8  -4   3  272.97   21.85   1
  -9  -4   3    8.89   14.52   1
  -8  -5   3    3.40   11.99   1
  -7  -5   3  373.02   25.99   1
  -6  -5   3  600.70   31.03   1
  -5  -5   3 2712.71   73.54   1
  -4  -5   3 1548.17   48.67   1
  -3  -5   3  309.08   14.44   1
  -2  -5   310408.98  143.76   1
  -1  -5   3 1367.88   36.63   1
   0  -5   3 4887.89   78.20   1
   0  -6   3  746.72   23.59   1
  -1  -6   3 1903.78   48.57   1
  -2  -6   3  261.45   13.43   1
  -3  -6   3 3553.18   77.87   1
  -4  -6   3 7580.83  131.18   1
  -5  -6   3    0.00    9.95   1
  -6  -6   3 1828.13   51.14   1
  -7  -6   3 1804.82   48.52   1
  -7  -7   3   74.29    9.41   1
  -6  -7   3 1374.09   39.78   1
  -5  -7   3  893.84   33.39   1
  -4  -7   3  147.26   14.15   1
  -3  -7   3  552.77   21.59   1
  -2  -7   3  651.19   22.73   1
  -1  -7   3   68.40    7.84   1
   0  -7   3   16.85    5.48   1
   0  -8   3 1261.56   36.74   1
  -1  -8   3  617.69   22.56   1
  -2  -8   3 1485.08   41.88   1
  -3  -8   3  969.72   34.13   1
  -4  -8   3  601.07   26.14   1
  -5  -8   3  812.36   29.55   1
  -6  -8   3  394.50   17.83   1
  -4  -9   3   38.96    7.23   1
  -3  -9   3 1684.62   52.77   1
  -2  -9   3 2013.81   59.72   1
  -1  -9   3  161.85   14.72   1
   0  -9   3  288.26   18.59   1
   0 -10   3   -9.96    9.12   1
  -1 -10   3   31.62    7.28   1
  -2 -10   3  109.68   11.27   1
  -3 -10   3 2864.40   63.94   1
  -2 -11   3   15.28    5.61   1
  -1 -11   3    4.08    5.95   1
   0 -11   3   -8.14    7.98   1
   0 -11   4 1312.85   35.85   1
  -1 -11   4   32.34    6.93   1
  -2 -11   4   16.00    5.20   1
  -3 -10   4  269.97   16.37   1
  -2 -10   4   26.35    8.64   1
  -1 -10   4 1047.52   34.04   1
   0 -10   4 2006.52   59.03   1
   0  -9   4  113.38   11.69   1
  -1  -9   4  200.40   15.96   1
  -2  -9   4   73.54   12.03   1
  -3  -9   4  936.67   32.28   1
  -4  -9   4   93.26   11.28   1
  -5  -9   4   11.24    5.84   1
  -6  -8   4  120.00   11.42   1
  -5  -8   4  689.29   26.80   1
  -4  -8   4  518.73   25.36   1
  -3  -8   4 2638.44   69.62   1
  -2  -8   4  551.39   25.30   1
  -1  -8   4   11.39    5.69   1
   0  -8   4 1873.48   54.94   1
   0  -7   4 2571.36   61.61   1
  -1  -7   4  126.36   10.58   1
  -2  -7   4 1549.92   41.24   1
  -3  -7   4  583.47   22.32   1
  -4  -7   4  651.54   27.44   1
  -5  -7   4  267.71   18.34   1
  -6  -7   4  379.83   20.44   1
  -7  -7   4   26.98    7.29   1
  -8  -6   4   18.28   14.85   1
  -7  -6   4  118.02   14.38   1
  -6  -6   4   -9.56   10.32   1
  -5  -6   4  799.83   31.09   1
  -4  -6   4  128.32   11.61   1
  -3  -6   4    7.72    8.91   1
  -2  -6   4 3755.07   76.78   1
  -1  -6   4 1397.48   41.69   1
   0  -6   4   75.07    7.26   1
   0  -5   4 4661.73   77.46   1
  -1  -5   4 1057.77   32.62   1
  -2  -5   4 3304.27   65.88   1
  -3  -5   4   38.19    6.29   1
  -4  -5   4  338.98   15.65   1
  -5  -5   4  820.53   26.05   1
  -6  -5   4  124.40   15.44   1
  -7  -5   4  603.76   36.01   1
  -8  -5   4  813.59   35.77   1
  -9  -4   4  199.11   17.95   1
  -8  -4   4  195.90   16.45   1
  -7  -4   4 1371.99   43.33   1
  -6  -4   4  134.56   11.93   1
  -5  -4   4   -9.55    9.94   1
  -4  -4   4 6763.31  111.70   1
  -3  -4   4 4893.36   84.52   1
  -2  -4   4 1937.82   44.41   1
  -1  -4   4 2015.92   43.16   1
   0  -4   4  387.52   12.39   1
   0  -3   4 3541.76   57.57   1
  -1  -3   4 2256.56   43.67   1
  -2  -3   4 1013.54   29.61   1
  -3  -3   4   12.34    5.50   1
  -4  -3   4   41.77    8.16   1
  -5  -3   4  218.66   13.50   1
  -6  -3   4  140.92   10.83   1
  -7  -3   4 3762.28   84.79   1
  -8  -3   4  504.50   25.22   1
  -9  -3   4  743.61   29.59   1
 -10  -3   4 2227.04   58.82   1
 -10  -2   4   40.99   10.48   1
  -9  -2   4    4.99    7.69   1
  -8  -2   4  553.06   25.80   1
  -7  -2   4   53.97    8.30   1
  -6  -2   4 3371.57   73.03   1
  -5  -2   4    3.19    6.11   1
  -4  -2   411414.63  159.68   1
  -3  -2   4 4318.66   84.12   1
  -2  -2   4 3652.77   64.75   1
  -1  -2   4 4702.06   70.55   1
   0  -2   451594.02 1030.64   1
   0  -1   4 1739.75   37.15   1
  -1  -1   432732.13  356.09   1
  -2  -1   4 1778.97   41.61   1
  -3  -1   4 4580.31   75.60   1
  -4  -1   4 3438.35   63.30   1
  -5  -1   4 1475.14   40.20   1
  -6  -1   4  615.18   19.85   1
  -7  -1   4   42.69    7.07   1
  -8  -1   4 1277.91   38.65   1
  -9  -1   4  432.72   23.13   1
 -10  -1   4  160.50   14.86   1
 -11   0   4   -6.99    8.06   1
 -10   0   4  826.68   31.22   1
  -9   0   4  132.45   12.10   1
  -8   0   4  935.98   28.66   1
  -7   0   4 4034.11   82.64   1
  -6   0   4    7.26    5.58   1
  -5   0   4 4444.33   76.08   1
  -4   0   4 1548.61   36.72   1
  -3   0   4    6.43    4.29   1
  -2   0   4 7878.01  104.82   1
  -1   0   4 2594.77   47.83   1
   0   0   4 6250.37   88.05   1
   0   1   4 2231.83   45.68   1
  -1   1   4 7605.04  102.72   1
  -2   1   4 7742.97  101.85   1
  -3   1   4 2767.15   48.92   1
  -4   1   412248.18  152.26   1
  -5   1   4 5566.92   87.39   1
  -6   1   4   94.60    7.75   1
  -7   1   4 4944.15   92.19   1
  -8   1   4  542.79   21.14   1
  -9   1   4   12.43    5.68   1
 -10   1   4 1541.80   43.07   1
 -11   1   4 3780.21   81.21   1
 -11   2   4    9.27    9.82   1
 -10   2   4  211.24   17.30   1
  -9   2   4   19.52    8.02   1
  -8   2   4  746.87   24.80   1
  -7   2   4  714.48   22.26   1
  -6   2   4  135.43    9.55   1
  -5   2   4  373.36   13.32   1
  -4   2   412333.67  154.12   1
  -3   2   4 8178.03  108.46   1
  -2   2   4  928.61   25.87   1
  -1   2   4 2895.17   53.40   1
   0   2   4  281.08   12.23   1
   0   3   4 3661.47   70.27   1
  -1   3   4 1118.37   33.05   1
  -2   3   4 1175.06   31.89   1
  -3   3   4 6860.32   98.01   1
  -4   3   4  440.52   14.38   1
  -5   3   4 2172.28   48.84   1
  -6   3   4  634.21   19.77   1
  -7   3   4 3008.96   67.94   1
  -8   3   4  695.54   23.62   1
  -9   3   4  112.63   13.15   1
 -10   3   4   -7.62    7.62   1
 -11   3   4   45.38   11.85   1
 -11   4   4  262.50   16.66   1
 -10   4   4  275.77   18.69   1
  -9   4   4  743.54   29.63   1
  -8   4   4  963.89   32.54   1
  -7   4   4 5906.35  105.08   1
  -6   4   4 1124.47   31.27   1
  -5   4   4 2325.89   53.16   1
  -4   4   4  827.43   23.91   1
  -3   4   4 5210.82   84.39   1
  -2   4   4  891.98   24.82   1
  -1   4   4   49.64    6.60   1
   0   4   4 2605.30   60.82   1
   0   5   4 1485.33   40.08   1
  -1   5   419641.71  248.78   1
  -2   5   4   19.14    4.88   1
  -3   5   4  339.85   13.98   1
  -4   5   4  223.15   11.45   1
  -5   5   4 7859.60  121.60   1
  -6   5   4  146.05   10.21   1
  -7   5   4 2322.13   61.14   1
  -8   5   4 5603.79  107.88   1
  -9   5   4 5388.38  107.22   1
 -10   5   4  288.48   19.38   1
 -11   5   4 1096.37   34.04   1
 -11   6   4  215.06   14.72   1
 -10   6   4    9.64    8.07   1
  -9   6   4   99.22   11.84   1
  -8   6   4 1395.43   40.80   1
  -7   6   4   40.45    8.43   1
  -6   6   4  495.02   19.62   1
  -5   6   4 1262.02   35.31   1
  -4   6   4 1528.23   46.31   1
  -3   6   4 1027.32   30.96   1
  -2   6   4  569.38   20.68   1
  -1   6   4  122.47   10.89   1
   0   6   4 2940.11   73.52   1
   0   7   4 1171.57   38.22   1
  -1   7   418791.67  255.75   1
  -2   7   4 5640.14  108.18   1
  -3   7   4 3222.90   75.79   1
  -4   7   4  207.50   13.32   1
  -5   7   4  159.69   12.12   1
  -6   7   4  663.52   23.94   1
  -7   7   4  222.34   13.96   1
  -8   7   4  615.13   27.42   1
  -9   7   4   94.53   13.13   1
 -10   7   4    0.00    9.96   1
 -11   7   4   45.82    8.57   1
 -11   8   4    6.29    5.69   1
 -10   8   4  583.19   24.10   1
  -9   8   4  165.54   13.35   1
  -8   8   4 1853.03   58.09   1
  -7   8   4 2255.87   64.35   1
  -6   8   4  104.97   12.81   1
  -5   8   4   23.63    7.27   1
  -4   8   4 1602.40   44.40   1
  -3   8   4   41.44    8.32   1
  -2   8   4  410.49   23.63   1
  -1   8   4  242.60   17.67   1
   0   8   4   87.51   13.13   1
   0   9   4  353.30   19.68   1
  -1   9   4  504.79   24.12   1
  -2   9   4  345.19   20.50   1
  -3   9   4   30.30    7.61   1
  -4   9   4 1447.31   42.42   1
  -5   9   4 1089.50   36.53   1
  -6   9   4   22.25    9.50   1
  -7   9   4  294.08   18.82   1
  -8   9   4    4.15    9.29   1
  -9   9   4  717.70   26.91   1
 -10   9   4    8.19    5.79   1
  -9  10   4   47.57    7.25   1
  -8  10   4   77.08    9.66   1
  -7  10   4    6.00    7.01   1
  -6  10   4  459.67   21.95   1
  -5  10   4  266.24   17.49   1
  -4  10   4  349.93   20.11   1
  -3  10   4  298.61   17.43   1
  -2  10   4   58.79    9.92   1
  -1  10   4    7.39    5.34   1
   0  10   4  132.17    9.40   1
  -2  11   4  630.14   20.00   1
  -3  11   4  307.11   15.92   1
  -4  11   4   25.38    7.17   1
  -5  11   4    4.91    4.91   1
  -6  11   4  172.42   13.10   1
  -7  11   4   23.43    7.13   1
  -8  11   4    1.63    6.40   1
  -7  11   5    4.14    6.98   1
  -6  11   5   -0.90    5.31   1
  -5  11   5  111.59    8.85   1
  -4  11   5   20.84    5.44   1
  -3  11   5    3.72    4.62   1
  -1  10   5  815.07   24.57   1
  -2  10   5 1257.98   33.74   1
  -3  10   5   84.93   10.76   1
  -4  10   5  191.69   15.79   1
  -5  10   5  160.76   14.07   1
  -6  10   5  722.69   27.80   1
  -7  10   5   81.23   10.49   1
  -8  10   5  137.17   12.42   1
  -9  10   5  644.90   23.04   1
 -10   9   5    4.93    7.18   1
  -9   9   5   33.15    8.13   1
  -8   9   5   40.95    9.33   1
  -7   9   5  211.37   16.18   1
  -6   9   5   -1.51    8.97   1
  -5   9   5  267.62   17.91   1
  -4   9   5   20.66    7.73   1
  -3   9   5    1.54   10.74   1
  -2   9   5  204.55   15.36   1
  -1   9   5 3103.18   72.73   1
   0   9   5   -4.36    6.74   1
   0   8   5    7.86    6.52   1
  -1   8   5  233.78   18.12   1
  -2   8   5  778.70   31.69   1
  -3   8   5   13.01    7.51   1
  -4   8   5   43.97    9.05   1
  -5   8   5    7.95   11.60   1
  -6   8   5    4.22    6.66   1
  -7   8   5 1406.00   41.76   1
  -8   8   5 3381.86   81.61   1
  -9   8   5 1871.46   56.22   1
 -10   8   5  370.74   18.94   1
 -11   8   5  263.31   14.70   1
 -11   7   5 1215.54   34.24   1
 -10   7   5  346.06   19.31   1
  -9   7   5  946.87   33.65   1
  -8   7   5 2020.83   60.92   1
  -7   7   5 2241.22   63.64   1
  -6   7   5  426.68   19.98   1
  -5   7   5 2177.17   62.23   1
  -4   7   5    3.03   10.03   1
  -3   7   5  801.23   27.36   1
  -2   7   5  251.41   16.30   1
  -1   7   5 7145.75  131.48   1
   0   7   5   33.52    8.67   1
   0   6   5  161.19   13.03   1
  -1   6   5 3133.24   77.27   1
  -2   6   5 2908.31   71.58   1
  -3   6   5 2629.61   66.24   1
  -4   6   5 1221.21   35.82   1
  -5   6   5  506.24   19.97   1
  -6   6   5 1181.24   36.02   1
  -7   6   5   62.32    9.64   1
  -8   6   5   44.30    8.81   1
  -9   6   5  489.14   24.34   1
 -10   6   5   77.11   11.92   1
 -11   6   5   88.02   11.67   1
 -11   5   5  397.40   20.61   1
 -10   5   5   83.22   12.01   1
  -9   5   5   14.59    8.60   1
  -8   5   5  119.20   11.05   1
  -7   5   5  372.69   17.18   1
  -6   5   5   53.30    7.54   1
  -5   5   5   62.36    8.12   1
  -4   5   5    6.97    8.53   1
  -3   5   5 2453.07   59.41   1
  -2   5   5   49.34    7.54   1
  -1   5   5    0.00    9.46   1
   0   5   5  363.25   18.39   1
   0   4   5 1062.95   33.13   1
  -1   4   5   76.76    7.92   1
  -2   4   5  930.15   27.83   1
  -3   4   5  811.39   25.32   1
  -4   4   5  336.58   14.19   1
  -5   4   5 1327.02   40.65   1
  -6   4   5   27.67    7.48   1
  -7   4   5 3084.18   71.67   1
  -8   4   5 7830.34  133.89   1
  -9   4   5  939.27   33.69   1
 -10   4   5  452.94   22.84   1
 -11   4   5   63.24   10.45   1
 -11   3   5 4074.50   85.98   1
 -10   3   5 1638.40   44.96   1
  -9   3   5   12.47    6.23   1
  -8   3   5 1096.09   35.17   1
  -7   3   5  398.77   17.15   1
  -6   3   5    8.83    5.69   1
  -5   3   5 3431.93   67.69   1
  -4   3   5 4537.72   78.42   1
  -3   3   5 7300.66  108.27   1
  -2   3   5  687.52   22.44   1
  -1   3   5 9462.72  136.28   1
   0   3   5 1561.54   45.55   1
   0   2   5 5627.71   92.50   1
  -1   2   5  105.38    8.01   1
  -2   2   5 2913.47   56.82   1
  -3   2   5  342.76   12.77   1
  -4   2   5 9513.01  129.75   1
  -5   2   5 4217.42   75.40   1
  -6   2   5 1687.93   46.44   1
  -7   2   5   22.05    6.14   1
  -8   2   5  415.14   18.46   1
  -9   2   5   20.70    7.75   1
 -10   2   5    9.11   11.17   1
 -11   2   5  107.25   12.04   1
 -11   1   5   51.91   10.21   1
 -10   1   5  151.76   15.16   1
  -9   1   5  666.29   28.59   1
  -8   1   5 2085.65   59.96   1
  -7   1   5  414.57   17.06   1
  -6   1   5  285.08   13.47   1
  -5   1   5 2341.74   52.22   1
  -4   1   5 5958.67   91.23   1
  -3   1   5 2510.48   50.36   1
  -2   1   5 3744.45   65.45   1
  -1   1   5 7090.68  103.62   1
   0   1   5 3263.79   61.21   1
   0   0   5  360.70   12.47   1
  -1   0   510577.37  136.92   1
  -2   0   5  164.11    9.69   1
  -3   0   5  432.21   14.34   1
  -4   0   514261.65  180.03   1
  -5   0   5   14.74    4.55   1
  -6   0   5 1386.78   42.16   1
  -7   0   5  230.45   13.82   1
  -8   0   5 4609.27   95.82   1
  -9   0   5 2883.12   74.23   1
 -10   0   5   28.56    7.00   1
 -11   0   5  214.89   15.97   1
 -11  -1   5 1504.55   44.79   1
 -10  -1   5 2783.48   69.97   1
  -9  -1   5 1583.89   45.00   1
  -8  -1   5  245.25   17.34   1
  -7  -1   5 4493.12   91.36   1
  -6  -1   5 1374.89   43.40   1
  -5  -1   5   77.49    8.02   1
  -4  -1   5 4980.57   86.73   1
  -3  -1   5 2353.62   54.33   1
  -2  -1   5 2670.85   53.84   1
  -1  -1   5  501.40   16.72   1
   0  -1   5 4021.02   67.53   1
   0  -2   5   58.47    6.18   1
  -1  -2   518915.40  224.09   1
  -2  -2   510703.50  144.02   1
  -3  -2   5 6220.09  104.73   1
  -4  -2   5 1080.75   34.32   1
  -5  -2   5  113.97   10.17   1
  -6  -2   5  576.18   20.96   1
  -7  -2   5  633.60   23.12   1
  -8  -2   5 2060.49   61.04   1
  -9  -2   5    2.91   13.02   1
 -10  -2   5   -7.20    9.29   1
 -10  -3   5   26.87   13.93   1
  -9  -3   5   18.71    6.37   1
  -8  -3   5  525.98   24.78   1
  -7  -3   5   29.39    9.24   1
  -6  -3   5  549.47   22.08   1
  -5  -3   5  861.66   31.43   1
  -4  -3   5  180.42   13.27   1
  -3  -3   5 3477.21   71.68   1
  -2  -3   5 8779.67  123.83   1
  -1  -3   5  727.64   20.93   1
   0  -3   5 1081.14   30.57   1
   0  -4   512041.02  154.91   1
  -1  -4   5  490.38   15.49   1
  -2  -4   5 1850.13   45.39   1
  -3  -4   5   46.49    6.55   1
  -4  -4   5 2395.60   62.48   1
  -5  -4   5 1942.78   54.19   1
  -6  -4   5  357.32   23.38   1
  -7  -4   5 4713.19   99.15   1
  -8  -4   5  480.50   23.21   1
  -9  -4   5   12.46    8.03   1
  -8  -5   5   27.52   10.54   1
  -7  -5   5  252.72   20.77   1
  -6  -5   5 2102.65   62.89   1
  -5  -5   5  282.31   15.99   1
  -4  -5   5 1147.25   34.81   1
  -3  -5   5  161.25   10.58   1
  -2  -5   5  205.62   11.34   1
  -1  -5   5  417.09   15.24   1
   0  -5   5  357.96   13.71   1
   0  -6   5 2715.51   60.65   1
  -1  -6   5  225.19   12.36   1
  -2  -6   5  348.69   15.48   1
  -3  -6   5  490.50   19.33   1
  -4  -6   5 2231.72   61.44   1
  -5  -6   5 3342.33   79.25   1
  -6  -6   5  711.81   28.11   1
  -7  -6   5 1183.19   36.29   1
  -8  -6   5   17.88   15.63   1
  -7  -7   5   70.09    9.48   1
  -6  -7   5  364.37   19.49   1
  -5  -7   5   -5.72    9.49   1
  -4  -7   5 2498.41   66.44   1
  -3  -7   5 2058.15   59.00   1
  -2  -7   5  868.08   26.41   1
  -1  -7   5   -1.29    7.62   1
   0  -7   5   34.73    6.69   1
   0  -8   5 2446.90   64.63   1
  -1  -8   5    2.86    4.51   1
  -2  -8   5  261.86   17.69   1
  -3  -8   5 2691.74   68.92   1
  -4  -8   5 2400.80   65.36   1
  -5  -8   5   90.07   10.20   1
  -6  -8   5   31.88    6.98   1
  -5  -9   5  125.61   10.87   1
  -4  -9   5   67.48   10.69   1
  -3  -9   5  259.13   16.56   1
  -2  -9   5   -1.42    7.67   1
  -1  -9   5    2.92   11.49   1
   0  -9   5  845.76   31.11   1
   0 -10   5  296.72   19.14   1
  -1 -10   5  689.78   27.04   1
  -2 -10   5    8.89    6.81   1
  -3 -10   5  318.13   17.49   1
  -2 -11   5  296.02   14.35   1
  -1 -11   5    5.04    8.49   1
   0 -11   5  155.34   13.45   1
   0 -11   6   13.93    6.52   1
  -1 -11   6  606.62   22.98   1
  -2 -11   6   58.56    8.09   1
  -3 -10   6  837.48   27.17   1
  -2 -10   6 1003.57   31.24   1
  -1 -10   6   46.25    8.51   1
   0 -10   6  131.46   12.58   1
   0  -9   6 1820.34   56.40   1
  -1  -9   6  601.77   26.60   1
  -2  -9   6 2120.77   60.06   1
  -3  -9   6  241.38   16.60   1
  -4  -9   6  787.23   27.84   1
  -5  -9   6  307.20   15.29   1
  -6  -8   6  234.14   14.83   1
  -5  -8   6   79.29   10.92   1
  -4  -8   6  220.23   15.24   1
  -3  -8   6  696.49   28.91   1
  -2  -8   6  627.59   27.45   1
  -1  -8   6 5873.05  111.47   1
   0  -8   6 5158.05  102.13   1
   0  -7   6   64.29    9.59   1
  -1  -7   6   48.77    7.32   1
  -2  -7   6 2477.94   65.11   1
  -3  -7   6    4.47    7.76   1
  -4  -7   6  106.26   12.07   1
  -5  -7   6  317.41   19.53   1
  -6  -7   6   83.19    9.46   1
  -7  -7   6  731.78   25.19   1
  -8  -6   6  429.78   18.89   1
  -7  -6   6  544.55   24.22   1
  -6  -6   6  109.87   12.90   1
  -5  -6   6 1053.79   35.75   1
  -4  -6   6 4894.86  100.86   1
  -3  -6   612648.07  184.91   1
  -2  -6   6  399.97   17.47   1
  -1  -6   6  219.22   12.80   1
   0  -6   6  407.93   16.65   1
   0  -5   6  174.31   10.69   1
  -1  -5   6  716.66   24.09   1
  -2  -5   6 3498.69   73.29   1
  -3  -5   6 4970.49   95.71   1
  -4  -5   6  478.73   20.32   1
  -5  -5   6 3320.11   83.99   1
  -6  -5   6  680.84   32.27   1
  -7  -5   6  242.97   26.57   1
  -8  -5   6    2.70    7.67   1
  -9  -4   6   89.83   11.09   1
  -8  -4   6  113.90   12.30   1
  -7  -4   6   94.25   13.09   1
  -6  -4   6 2065.00   66.31   1
  -5  -4   6 7287.88  145.97   1
  -4  -4   6 2517.26   67.95   1
  -3  -4   6  904.11   29.52   1
  -2  -4   6 5409.71   93.73   1
  -1  -4   6 2188.90   51.43   1
   0  -4   618740.40  230.48   1
   0  -3   6  798.47   24.09   1
  -1  -3   6   86.71    7.29   1
  -2  -3   6 2569.85   58.30   1
  -3  -3   6 3353.14   73.78   1
  -4  -3   6 1874.65   58.37   1
  -5  -3   6  565.78   28.73   1
  -6  -3   6  385.23   22.24   1
  -7  -3   6  749.79   32.37   1
  -8  -3   6  253.10   18.08   1
  -9  -3   6  270.92   17.73   1
 -10  -3   6  699.60   26.50   1
 -10  -2   6  111.07   11.82   1
  -9  -2   6  579.72   26.64   1
  -8  -2   6 1301.31   40.33   1
  -7  -2   612631.24  191.47   1
  -6  -2   6  910.72   29.72   1
  -5  -2   6 5653.05  113.25   1
  -4  -2   632488.41  400.21   1
  -3  -2   6  304.87   14.38   1
  -2  -2   6  888.93   26.03   1
  -1  -2   6   -6.22    7.16   1
   0  -2   6 5702.98   92.18   1
   0  -1   6  360.23   13.80   1
  -1  -1   612604.54  162.52   1
  -2  -1   6 7783.92  114.43   1
  -3  -1   6  448.76   17.60   1
  -4  -1   6 1796.99   51.63   1
  -5  -1   6  356.58   16.70   1
  -6  -1   6 3489.47   78.48   1
  -7  -1   6  283.86   16.39   1
  -8  -1   6  130.80   12.90   1
  -9  -1   6    4.65    9.69   1
 -10  -1   6 2528.83   65.99   1
 -11  -1   6  648.79   24.09   1
 -11   0   6  459.17   21.94   1
 -10   0   6  514.41   24.83   1
  -9   0   6  693.87   29.45   1
  -8   0   6 2242.66   63.81   1
  -7   0   6  105.60    9.89   1
  -6   0   6 7036.69  118.22   1
  -5   0   6 1881.44   50.34   1
  -4   0   6   41.21    7.29   1
  -3   0   6 2530.47   57.43   1
  -2   0   6 4791.02   81.76   1
  -1   0   6 5560.53   88.21   1
   0   0   616219.88  201.40   1
   0   1   6 1656.56   43.15   1
  -1   1   6   11.39    4.90   1
  -2   1   6 4211.43   77.06   1
  -3   1   6 9834.62  139.00   1
  -4   1   6  625.94   19.54   1
  -5   1   6  575.24   18.92   1
  -6   1   6 4619.56   88.19   1
  -7   1   6 1153.50   35.23   1
  -8   1   6  147.96   12.84   1
  -9   1   6 1341.20   41.14   1
 -10   1   6 1641.52   44.81   1
 -11   1   6  301.19   18.26   1
 -11   2   6 1180.77   36.27   1
 -10   2   6   -3.12   10.55   1
  -9   2   6 2317.01   67.10   1
  -8   2   6 4660.08   97.29   1
  -7   2   6 4785.82   94.24   1
  -6   2   6 1718.46   48.95   1
  -5   2   6 4743.57   86.36   1
  -4   2   6 1117.31   29.96   1
  -3   2   6 1839.75   46.93   1
  -2   2   6   14.37    4.82   1
  -1   2   6 3896.06   74.99   1
   0   2   6  555.97   18.84   1
   0   3   6   27.89    6.35   1
  -1   3   6  251.12   13.97   1
  -2   3   6 3011.15   66.21   1
  -3   3   6  241.59   12.44   1
  -4   3   6  581.90   19.14   1
  -5   3   618089.83  230.99   1
  -6   3   6  723.70   22.82   1
  -7   3   6  137.31   12.09   1
  -8   3   6 5071.19  102.43   1
  -9   3   6  707.68   30.38   1
 -10   3   6    7.86    8.47   1
 -11   3   6 1854.32   55.76   1
 -11   4   6 1322.04   38.62   1
 -10   4   6  661.29   28.74   1
  -9   4   6  128.41   13.49   1
  -8   4   6  199.73   14.61   1
  -7   4   6   40.22    7.95   1
  -6   4   6  955.50   31.41   1
  -5   4   6 5294.49   97.16   1
  -4   4   6 6048.88  104.90   1
  -3   4   6  395.99   16.86   1
  -2   4   6  129.91    9.76   1
  -1   4   6 1277.53   37.60   1
   0   4   6    5.70    7.52   1
   0   5   6   39.16    8.87   1
  -1   5   6 6398.10  119.11   1
  -2   5   6 2849.82   70.98   1
  -3   5   6 3391.87   77.09   1
  -4   5   6  560.27   21.11   1
  -5   5   6  224.02   14.05   1
  -6   5   6  190.77   12.67   1
  -7   5   6  308.36   16.51   1
  -8   5   6  274.89   18.39   1
  -9   5   6  655.29   28.66   1
 -10   5   6  323.35   20.18   1
 -11   5   6 1230.58   37.11   1
 -11   6   6  821.11   29.43   1
 -10   6   6  320.93   19.62   1
  -9   6   6  120.27   14.20   1
  -8   6   6 2689.43   71.64   1
  -7   6   6 2895.73   74.82   1
  -6   6   6   77.67   10.14   1
  -5   6   6  278.60   15.89   1
  -4   6   6 2950.73   73.32   1
  -3   6   6  184.01   14.00   1
  -2   6   6 1288.52   39.57   1
  -1   6   6   71.32    9.93   1
   0   6   6  340.84   20.36   1
   0   7   6  469.50   23.26   1
  -1   7   6 2539.98   70.26   1
  -2   7   6 1430.92   43.33   1
  -3   7   6  538.19   22.91   1
  -4   7   6 1357.04   42.08   1
  -5   7   6 1493.81   43.56   1
  -6   7   6 1133.80   37.66   1
  -7   7   6  948.49   34.44   1
  -8   7   6  910.34   33.26   1
  -9   7   6    3.02   11.34   1
 -10   7   6   43.17    7.95   1
 -11   7   6  134.88   11.58   1
 -10   8   6  270.51   17.05   1
  -9   8   6   39.64    9.63   1
  -8   8   6  458.58   23.46   1
  -7   8   6   15.84    8.39   1
  -6   8   6  978.34   35.38   1
  -5   8   6 1195.18   39.53   1
  -4   8   6  171.15   15.77   1
  -3   8   6  256.24   18.57   1
  -2   8   6  731.56   31.10   1
  -1   8   6 1443.95   40.74   1
   0   8   6  727.03   26.18   1
   0   9   6   67.70    7.51   1
  -1   9   6 2671.76   61.91   1
  -2   9   6 1732.65   52.14   1
  -3   9   6 1420.30   40.39   1
  -4   9   6  244.68   16.67   1
  -5   9   6    7.96    8.21   1
  -6   9   6  262.30   17.46   1
  -7   9   6  136.97   12.78   1
  -8   9   6   10.52   10.83   1
  -9   9   6  725.96   25.75   1
 -10   9   6  381.67   17.29   1
  -8  10   6 2065.42   52.42   1
  -7  10   6  882.28   28.91   1
  -6  10   6   17.12    5.93   1
  -5  10   6    3.54    4.57   1
  -4  10   6  158.21   12.67   1
  -3  10   6  273.36   15.43   1
  -2  10   6  271.09   13.84   1
  -3  10   7 1080.17   31.44   1
  -4  10   7   88.99    8.70   1
  -5  10   7  111.99   10.39   1
  -6  10   7    2.77    4.80   1
  -7  10   7   13.00    5.92   1
  -8  10   7    4.62    4.62   1
  -9   9   7  198.37   13.81   1
  -8   9   7 1702.76   51.57   1
  -7   9   7   -6.58    8.64   1
  -6   9   7  355.12   19.95   1
  -5   9   7 2792.09   69.71   1
  -4   9   7  538.39   23.82   1
  -3   9   7   34.06    6.92   1
  -2   9   7  245.50   14.22   1
  -1   9   7 3556.40   66.18   1
   0   8   7 1316.10   39.98   1
  -1   8   7  247.60   14.98   1
  -2   8   7  138.62   12.82   1
  -3   8   7  499.57   24.20   1
  -4   8   7  235.00   17.34   1
  -5   8   7    6.49    7.61   1
  -6   8   7  153.22   14.65   1
  -7   8   7  240.81   18.49   1
  -8   8   7  597.96   26.14   1
  -9   8   7    1.34   10.41   1
 -10   8   7   63.53    9.64   1
 -11   7   7   11.78    4.76   1
 -10   7   7    8.86    5.18   1
  -9   7   7   64.69   10.72   1
  -8   7   7  228.68   16.77   1
  -7   7   7  203.60   17.31   1
  -6   7   7 1495.46   44.81   1
  -5   7   7   98.71   11.99   1
  -4   7   7   30.71    9.04   1
  -3   7   7 2404.71   69.78   1
  -2   7   7  834.05   32.64   1
  -1   7   7 1138.98   36.63   1
   0   7   7  282.05   17.95   1
   0   6   7    7.56    8.93   1
  -1   6   7  146.82   13.86   1
  -2   6   7 2788.36   75.12   1
  -3   6   7 3044.59   79.56   1
  -4   6   7 5775.01  114.51   1
  -5   6   7  771.75   27.07   1
  -6   6   7    0.00   10.04   1
  -7   6   7   16.85    8.02   1
  -8   6   7 1721.96   48.32   1
  -9   6   7   79.61   11.00   1
 -10   6   7  558.38   25.61   1
 -11   6   7  214.69   15.41   1
 -11   5   7 1927.49   56.13   1
 -10   5   7  165.97   15.41   1
  -9   5   7  648.34   28.99   1
  -8   5   7  251.37   18.42   1
  -7   5   7  122.78   11.22   1
  -6   5   7  722.97   25.98   1
  -5   5   7 8155.79  139.92   1
  -4   5   7 4976.48  101.94   1
  -3   5   7   34.59    7.55   1
  -2   5   7 1906.57   59.46   1
  -1   5   7  188.14   14.24   1
   0   5   7 1346.10   40.42   1
   0   4   7  547.11   21.57   1
  -1   4   7 1951.53   57.77   1
  -2   4   7 1608.21   43.50   1
  -3   4   7   46.04    8.02   1
  -4   4   7  439.69   19.33   1
  -5   4   7 1528.87   42.10   1
  -6   4   7   39.61    6.32   1
  -7   4   7 1318.77   40.83   1
  -8   4   7  357.64   18.93   1
  -9   4   7  554.15   27.37   1
 -10   4   7  376.60   21.66   1
 -11   4   7 1702.43   44.97   1
 -11   3   7   17.68    7.95   1
 -10   3   7  396.74   22.40   1
  -9   3   7 1045.92   36.43   1
  -8   3   7  371.06   19.47   1
  -7   3   7 1947.24   58.76   1
  -6   3   7  494.03   20.09   1
  -5   3   7  151.45   12.15   1
  -4   3   7 1357.67   37.33   1
  -3   3   7 6055.49  108.17   1
  -2   3   7 7696.91  127.56   1
  -1   3   7 5676.97  103.45   1
   0   3   7    4.01    7.68   1
   0   2   7 2719.40   63.80   1
  -1   2   7 1348.44   42.07   1
  -2   2   7 2390.44   58.58   1
  -3   2   7 6406.05  109.87   1
  -4   2   7   15.59    5.10   1
  -5   2   7  560.35   20.84   1
  -6   2   7 2985.53   71.47   1
  -7   2   7  276.06   15.84   1
  -8   2   7 5810.79  114.50   1
  -9   2   7  416.38   24.45   1
 -10   2   7    1.61    6.98   1
 -11   2   7  774.30   29.72   1
 -11   1   7  622.07   25.57   1
 -10   1   7 1319.24   40.37   1
  -9   1   7   20.12    7.75   1
  -8   1   7 6355.86  122.08   1
  -7   1   7   24.53    6.61   1
  -6   1   7 4745.58   95.40   1
  -5   1   711037.10  163.59   1
  -4   1   7 4006.79   81.51   1
  -3   1   7 2467.16   60.28   1
  -2   1   7   11.24    4.98   1
  -1   1   711273.16  156.31   1
   0   1   7 5395.75   93.58   1
   0   0   7  474.96   16.69   1
  -1   0   7  229.49   11.55   1
  -2   0   7 3682.30   71.40   1
  -3   0   7 7020.78  114.94   1
  -4   0   7 4397.21   88.53   1
  -5   0   7 1932.75   55.77   1
  -6   0   7  556.54   22.08   1
  -7   0   7 6798.46  125.36   1
  -8   0   7  139.65   12.89   1
  -9   0   7 1140.37   38.49   1
 -10   0   7  304.50   18.68   1
 -11   0   7   76.99   10.40   1
 -11  -1   7  205.68   14.35   1
 -10  -1   7  183.33   15.98   1
  -9  -1   7  146.36   13.18   1
  -8  -1   7   70.90    9.86   1
  -7  -1   7 2124.54   64.66   1
  -6  -1   7  174.67   14.27   1
  -5  -1   7  322.15   17.65   1
  -4  -1   7   41.59    8.01   1
  -3  -1   7 1522.59   44.86   1
  -2  -1   7    3.96    6.72   1
  -1  -1   7 3302.41   65.30   1
   0  -1   7 1880.74   47.64   1
   0  -2   7   32.15    5.74   1
  -1  -2   7 2839.77   60.72   1
  -2  -2   7   68.56    7.48   1
  -3  -2   7   25.02    4.62   1
  -4  -2   7 6235.99  115.85   1
  -5  -2   7 3510.17   92.41   1
  -6  -2   7  303.37   18.95   1
  -7  -2   7 1105.48   35.39   1
  -8  -2   7  441.23   25.15   1
  -9  -2   7    1.54   10.13   1
 -10  -2   7  370.26   19.43   1
 -10  -3   7  263.30   17.24   1
  -9  -3   7   52.05    9.34   1
  -8  -3   7   42.60   10.86   1
  -7  -3   7  299.68   23.24   1
  -6  -3   7 1359.19   46.00   1
  -5  -3   7 2026.77   57.97   1
  -4  -3   712704.02  190.44   1
  -3  -3   7 1999.07   55.42   1
  -2  -3   7 5336.61   95.34   1
  -1  -3   7 6582.14  108.03   1
   0  -3   7 1303.46   40.96   1
   0  -4   7 1441.80   44.04   1
  -1  -4   7 1926.03   51.40   1
  -2  -4   7 1039.81   31.67   1
  -3  -4   7 2454.45   64.53   1
  -4  -4   7 3061.89   79.45   1
  -5  -4   7   92.68   11.25   1
  -6  -4   7   20.21    6.46   1
  -7  -4   7 1507.41   57.24   1
  -8  -4   7 1010.65   37.73   1
  -9  -4   7  248.35   16.68   1
  -8  -5   7  294.89   22.85   1
  -7  -5   7   89.27   16.12   1
  -6  -5   7  333.00   25.28   1
  -5  -5   7   95.11   11.12   1
  -4  -5   7  411.72   20.23   1
  -3  -5   7  303.02   16.16   1
  -2  -5   7 4093.74   84.63   1
  -1  -5   7 1047.75   31.63   1
   0  -5   7  953.73   29.92   1
   0  -6   7 7992.27  130.84   1
  -1  -6   7  570.18   21.69   1
  -2  -6   7  197.04   13.43   1
  -3  -6   7 1198.09   37.65   1
  -4  -6   7  482.09   21.19   1
  -5  -6   7  380.42   23.23   1
  -6  -6   7 1507.34   44.73   1
  -7  -6   7   48.04    9.47   1
  -8  -6   7   53.07   10.50   1
  -7  -7   7  173.81   13.41   1
  -6  -7   7   78.64    9.67   1
  -5  -7   7   10.52   11.15   1
  -4  -7   7 1411.29   41.79   1
  -3  -7   7 1882.89   58.45   1
  -2  -7   7 1853.33   56.95   1
  -1  -7   7 3667.96   83.47   1
   0  -7   7 7080.50  124.75   1
   0  -8   7  782.27   29.76   1
  -1  -8   7  567.60   25.67   1
  -2  -8   7   10.68   11.93   1
  -3  -8   7 1231.85   37.82   1
  -4  -8   7  620.44   26.57   1
  -5  -8   7   17.30    7.14   1
  -6  -8   7  486.23   20.57   1
  -5  -9   7   83.48    8.55   1
  -4  -9   7   32.41    6.96   1
  -3  -9   7    5.23    6.13   1
  -2  -9   7  248.05   17.75   1
  -1  -9   7 2097.83   61.47   1
   0  -9   7   14.03    7.50   1
   0 -10   7 2084.38   58.40   1
  -1 -10   7  416.28   21.16   1
  -2 -10   7  170.03   13.81   1
  -3 -10   7    0.98    5.95   1
  -1 -11   7  733.43   23.48   1
   0 -11   7 1191.99   32.53   1
   0 -11   8   35.16    8.32   1
  -1 -11   8    3.94    4.18   1
  -3 -10   8   -0.92    5.90   1
  -2 -10   8   88.78   10.69   1
  -1 -10   8  296.43   17.50   1
   0 -10   8 2712.30   67.79   1
   0  -9   8  588.88   25.98   1
  -1  -9   8 2412.73   65.80   1
  -2  -9   8  436.93   21.62   1
  -3  -9   8    2.56    6.52   1
  -4  -9   8   29.21    6.36   1
  -5  -9   8  238.73   12.91   1
  -6  -8   8  659.94   23.65   1
  -5  -8   8 2185.90   58.43   1
  -4  -8   8    2.82    9.35   1
  -3  -8   8  156.55   14.69   1
  -2  -8   8  585.18   26.00   1
  -1  -8   8  674.66   28.68   1
   0  -8   8  175.82   16.02   1
   0  -7   8   13.35    5.72   1
  -1  -7   8  897.09   28.82   1
  -2  -7   8  627.33   28.05   1
  -3  -7   8   35.85    9.79   1
  -4  -7   8  783.84   30.82   1
  -5  -7   8   15.36    8.51   1
  -6  -7   8   18.00    8.34   1
  -7  -7   8    6.22    8.42   1
  -8  -6   8  294.84   17.94   1
  -7  -6   8   48.46   11.96   1
  -6  -6   8   11.76    6.23   1
  -5  -6   8   68.17   12.62   1
  -4  -6   8  160.33   15.92   1
  -3  -6   8  248.05   16.10   1
  -2  -6   8 3196.54   78.33   1
  -1  -6   8  564.55   22.26   1
   0  -6   8   64.43    8.70   1
   0  -5   8  297.40   15.61   1
  -1  -5   8  382.94   17.64   1
  -2  -5   8  685.70   24.67   1
  -3  -5   8  627.98   24.51   1
  -4  -5   8 1683.51   49.06   1
  -5  -5   8   23.84    6.48   1
  -6  -5   8   27.00    9.34   1
  -7  -5   8 1144.13   43.85   1
  -8  -5   8  892.36   37.85   1
  -9  -4   8  345.98   20.48   1
  -8  -4   8 1345.87   50.10   1
  -7  -4   8 1360.27   58.29   1
  -6  -4   8   67.56   13.66   1
  -5  -4   8 2037.42   56.66   1
  -4  -4   812506.75  192.76   1
  -3  -4   8 1132.33   36.00   1
  -2  -4   8  929.02   31.49   1
  -1  -4   8  261.18   15.08   1
   0  -4   8 6774.28  117.78   1
   0  -3   8   49.90    7.25   1
  -1  -3   8 1620.05   47.55   1
  -2  -3   8  344.49   15.43   1
  -3  -3   8  410.57   17.89   1
  -4  -3   8  496.40   21.36   1
  -5  -3   8 2301.97   71.93   1
  -6  -3   8 2112.61   67.09   1
  -7  -3   8   40.09   15.02   1
  -8  -3   8  123.83   17.08   1
  -9  -3   8  717.07   30.17   1
 -10  -3   8  997.81   31.44   1
 -10  -2   8   33.48    9.05   1
  -9  -2   8  328.19   20.50   1
  -8  -2   8  265.16   20.97   1
  -7  -2   8   87.37   15.18   1
  -6  -2   8 2848.40   89.56   1
  -5  -2   8 1510.73   47.85   1
  -4  -2   8 1746.47   54.78   1
  -3  -2   8 1540.94   47.28   1
  -2  -2   8 2314.64   57.14   1
  -1  -2   8 1213.19   32.97   1
   0  -2   8   86.79    8.26   1
   0  -1   8 2256.37   56.03   1
  -1  -1   8   59.91    6.33   1
  -2  -1   8 1376.77   42.12   1
  -3  -1   8  312.38   14.62   1
  -4  -1   8 7336.19  127.62   1
  -5  -1   8   98.80   13.35   1
  -6  -1   8   80.52   10.76   1
  -7  -1   8  362.98   20.85   1
  -8  -1   8  246.49   20.43   1
  -9  -1   8    1.77   11.58   1
 -10  -1   8  661.72   27.96   1
 -11   0   8  452.21   21.93   1
 -10   0   8   90.34   12.11   1
  -9   0   8  676.54   30.35   1
  -8   0   8 1555.76   48.23   1
  -7   0   8 3194.15   84.56   1
  -6   0   8   68.96   11.72   1
  -5   0   8 3769.39   89.32   1
  -4   0   8  415.38   18.48   1
  -3   0   8  535.78   19.54   1
  -2   0   8  370.07   15.18   1
  -1   0   8 9586.66  140.79   1
   0   0   8 3104.37   67.97   1
   0   1   8 3710.97   77.11   1
  -1   1   8  293.02   14.15   1
  -2   1   8  650.24   20.96   1
  -3   1   8  452.82   18.29   1
  -4   1   8 1537.24   42.92   1
  -5   1   8  321.47   17.27   1
  -6   1   8   60.74    9.02   1
  -7   1   8 1839.01   51.07   1
  -8   1   8  206.79   17.70   1
  -9   1   8    0.00   10.08   1
 -10   1   8  509.76   25.32   1
 -11   1   8 1109.90   34.95   1
 -11   2   8  179.07   14.65   1
 -10   2   8  103.62   13.18   1
  -9   2   8   46.18   10.45   1
  -8   2   8 1153.33   40.06   1
  -7   2   8  162.21   13.22   1
  -6   2   8   80.67    9.56   1
  -5   2   8  897.97   28.53   1
  -4   2   8   20.39    6.54   1
  -3   2   8  406.50   17.80   1
  -2   2   8 4964.91   94.31   1
  -1   2   8  954.18   30.12   1
   0   2   8  854.76   29.01   1
   0   3   8   95.38    9.33   1
  -1   3   8 2132.97   58.81   1
  -2   3   8   40.74    7.83   1
  -3   3   8  686.19   24.47   1
  -4   3   8 1197.66   38.12   1
  -5   3   8 1647.60   46.00   1
  -6   3   8  104.90   11.39   1
  -7   3   8  151.47   13.57   1
  -8   3   8 5097.62  109.68   1
  -9   3   8 1894.91   52.33   1
 -10   3   8 1155.48   39.98   1
 -11   3   8 1499.00   43.66   1
 -11   4   8 1262.21   38.95   1
 -10   4   8   40.83   10.19   1
  -9   4   8 3135.19   83.13   1
  -8   4   8 2442.51   72.57   1
  -7   4   8   25.60    8.06   1
  -6   4   8  112.24   11.13   1
  -5   4   8 1397.09   42.60   1
  -4   4   8  324.07   18.61   1
  -3   4   8  108.75   10.53   1
  -2   4   8 6640.86  121.49   1
  -1   4   8 5335.17  104.65   1
   0   4   8   -1.50    4.97   1
   0   5   8  174.28   14.32   1
  -1   5   8 1662.49   45.55   1
  -2   5   8  348.40   17.67   1
  -3   5   8 4169.76   95.00   1
  -4   5   8 1301.60   41.13   1
  -5   5   8 1932.99   51.89   1
  -6   5   8 1193.06   40.14   1
  -7   5   8  229.02   19.51   1
  -8   5   8  139.55   15.38   1
  -9   5   8   47.28   12.27   1
 -10   5   8  228.90   17.52   1
 -11   5   8   61.26   10.11   1
 -11   6   8  205.45   15.17   1
 -10   6   8   42.87    9.06   1
  -9   6   8   23.00    8.27   1
  -8   6   8 1197.10   40.25   1
  -7   6   8   18.96    6.92   1
  -6   6   8   28.47    9.20   1
  -5   6   8  654.65   29.57   1
  -4   6   8  140.54   13.59   1
  -3   6   8 1775.11   48.55   1
  -2   6   8  120.54   13.19   1
  -1   6   8  308.54   19.43   1
   0   6   8  511.50   23.25   1
   0   7   8    4.33    6.32   1
  -1   7   8  634.40   25.30   1
  -2   7   8 1308.04   38.19   1
  -3   7   8    1.02    7.18   1
  -4   7   8  540.78   26.07   1
  -5   7   8  814.02   33.34   1
  -6   7   8   70.87   10.98   1
  -7   7   8    3.36    8.58   1
  -8   7   8  202.10   16.65   1
  -9   7   8   14.80    7.05   1
 -10   7   8   26.97    8.09   1
 -10   8   8  110.81   10.41   1
  -9   8   8    8.17    5.53   1
  -8   8   8  997.91   33.65   1
  -7   8   8   31.60    8.84   1
  -6   8   8  825.47   30.81   1
  -5   8   8  179.89   14.80   1
  -4   8   8   76.44   10.32   1
  -3   8   8  398.04   19.68   1
  -2   8   8  756.65   26.07   1
  -1   8   8  163.46   11.05   1
   0   8   8   14.68    3.88   1
  -2   9   8  259.38   12.73   1
  -3   9   8    0.89    6.94   1
  -4   9   8   43.56    7.69   1
  -5   9   8  246.19   15.37   1
  -6   9   8    8.87    6.01   1
  -7   9   8   20.20    6.30   1
  -8   9   8  233.30   15.09   1
  -9   9   8  109.78    9.54   1
  -7   9   9  316.02   14.99   1
  -6   9   9  512.64   18.47   1
  -5   9   9   19.57    5.06   1
  -4   9   9  175.34   10.85   1
  -1   8   9  163.82    9.67   1
  -2   8   9  135.98   10.20   1
  -3   8   9  254.12   15.06   1
  -4   8   9  239.80   14.48   1
  -5   8   9  879.15   29.37   1
  -6   8   9    3.64    5.57   1
  -7   8   9   14.33    5.85   1
  -8   8   9  441.50   19.69   1
  -9   8   9  261.30   14.42   1
 -10   7   9  461.45   20.45   1
  -9   7   9   77.52    9.82   1
  -8   7   9  131.93   13.15   1
  -7   7   9   -6.28   10.41   1
  -6   7   9 1560.93   44.39   1
  -5   7   9 2948.61   74.52   1
  -4   7   9    8.48    5.88   1
  -3   7   9   29.82    7.34   1
  -2   7   9  380.30   18.79   1
  -1   7   9   40.85    7.65   1
   0   7   9   62.81    7.76   1
   0   6   9  415.26   19.20   1
  -1   6   9   -1.30    8.88   1
  -2   6   9  155.16   13.67   1
  -3   6   9 1076.56   35.40   1
  -4   6   9   95.36   12.02   1
  -5   6   9  585.30   27.59   1
  -6   6   9  141.24   14.41   1
  -7   6   9 1278.11   42.14   1
  -8   6   9 1984.35   53.69   1
  -9   6   9 2228.46   66.97   1
 -10   6   9  -11.09   10.56   1
 -11   5   9  507.23   22.90   1
 -10   5   9  376.72   21.99   1
  -9   5   9 2233.32   69.02   1
  -8   5   9  233.39   19.45   1
  -7   5   9  103.30   14.39   1
  -6   5   9   36.35   10.57   1
  -5   5   9   70.42   12.16   1
  -4   5   9   16.89    6.48   1
  -3   5   9 1316.56   40.78   1
  -2   5   9  751.64   29.61   1
  -1   5   9  556.36   24.66   1
   0   5   9  387.87   20.50   1
   0   4   9  -10.17    9.30   1
  -1   4   9  279.38   17.79   1
  -2   4   9  966.67   29.60   1
  -3   4   9 3643.88   85.21   1
  -4   4   9 2088.28   64.35   1
  -5   4   9  367.04   19.49   1
  -6   4   9 1379.65   45.40   1
  -7   4   9  947.92   37.06   1
  -8   4   9 1112.93   41.30   1
  -9   4   9   40.00   11.59   1
 -10   4   9  368.67   22.12   1
 -11   4   9  585.44   26.73   1
 -11   3   9   26.88   10.85   1
 -10   3   9    3.61    8.05   1
  -9   3   9  497.23   28.15   1
  -8   3   9 2214.70   59.84   1
  -7   3   9 2185.49   59.46   1
  -6   3   9 4414.51  102.70   1
  -5   3   9 3258.65   84.60   1
  -4   3   9  896.68   29.52   1
  -3   3   9   23.58    4.63   1
  -2   3   9 4041.66   87.72   1
  -1   3   9 1214.44   36.89   1
   0   3   9  175.97   12.29   1
   0   2   9   15.48    6.82   1
  -1   2   9   22.67    5.96   1
  -2   2   9   46.11    7.40   1
  -3   2   9  441.44   18.85   1
  -4   2   9 1170.02   37.41   1
  -5   2   9 5034.03  109.87   1
  -6   2   9  198.43   15.08   1
  -7   2   9 3817.92   96.48   1
  -8   2   9 2139.34   58.94   1
  -9   2   9 3673.71   95.81   1
 -10   2   9   -1.84    9.94   1
 -11   2   9  453.95   24.62   1
 -11   1   9  176.40   16.85   1
 -10   1   9  338.35   23.59   1
  -9   1   9   90.09   14.97   1
  -8   1   9  582.46   31.00   1
  -7   1   9 8118.68  154.04   1
  -6   1   9   32.85    8.96   1
  -5   1   9  160.16   13.25   1
  -4   1   9   37.44    7.98   1
  -3   1   9 1274.35   36.88   1
  -2   1   9  804.04   24.50   1
  -1   1   9 2025.74   55.53   1
   0   1   9  982.86   31.76   1
   0   0   9  221.77   12.67   1
  -1   0   9   23.55    6.32   1
  -2   0   9  865.97   28.58   1
  -3   0   9   89.52    8.82   1
  -4   0   9 5675.55  108.60   1
  -5   0   9 6370.67  126.02   1
  -6   0   9 1450.73   43.11   1
  -7   0   9 1736.42   55.13   1
  -8   0   9  119.08   16.49   1
  -9   0   9   46.06   13.45   1
 -10   0   9  268.26   19.23   1
 -11   0   9 2285.86   63.02   1
 -10  -1   9    8.45    8.72   1
  -9  -1   9    6.13   12.76   1
  -8  -1   9  457.12   31.60   1
  -7  -1   9  140.18   15.59   1
  -6  -1   9 9021.22  174.25   1
  -5  -1   917269.59  247.82   1
  -4  -1   9 1958.26   57.95   1
  -3  -1   9 3837.18   80.95   1
  -2  -1   9  116.94   10.26   1
  -1  -1   9   99.82    9.33   1
   0  -1   9 1105.62   32.88   1
   0  -2   9 1072.88   32.77   1
  -1  -2   9 1615.80   48.66   1
  -2  -2   9  539.20   20.26   1
  -3  -2   9 2440.04   62.69   1
  -4  -2   9 6548.60  119.44   1
  -5  -2   9  728.26   27.20   1
  -6  -2   9  211.60   17.47   1
  -7  -2   9 3474.42  109.22   1
  -8  -2   9 4079.05  115.38   1
  -9  -2   9 1793.05   55.17   1
 -10  -2   9    8.41    9.73   1
  -9  -3   9 1458.53   48.13   1
  -8  -3   9  221.43   22.79   1
  -7  -3   9  293.72   29.11   1
  -6  -3   9  174.55   15.42   1
  -5  -3   9 1829.53   51.71   1
  -4  -3   9    6.36   10.07   1
  -3  -3   9 2927.69   71.85   1
  -2  -3   9 3555.98   78.52   1
  -1  -3   9 1141.95   34.56   1
   0  -3   9  152.66   12.51   1
   0  -4   9 1139.52   35.63   1
  -1  -4   9  700.60   24.15   1
  -2  -4   9 2254.34   62.51   1
  -3  -4   9 4080.85   90.02   1
  -4  -4   9 1799.88   48.96   1
  -5  -4   9 2300.92   71.08   1
  -6  -4   9 1101.93   43.22   1
  -7  -4   9  466.56   29.99   1
  -8  -4   9  414.00   30.34   1
  -9  -4   9  135.87   15.27   1
  -8  -5   9   70.41   12.13   1
  -7  -5   9  337.81   22.27   1
  -6  -5   9 1450.98   46.82   1
  -5  -5   9  396.52   23.91   1
  -4  -5   9 2036.96   54.40   1
  -3  -5   9  204.92   14.56   1
  -2  -5   9 4589.88   98.32   1
  -1  -5   9 6127.53  116.30   1
   0  -5   9 6388.78  119.31   1
   0  -6   9  120.13   12.20   1
  -1  -6   9   69.53   10.65   1
  -2  -6   9  455.27   21.09   1
  -3  -6   9   65.97   10.15   1
  -4  -6   9  151.27   15.51   1
  -5  -6   9  541.70   27.51   1
  -6  -6   9   51.83   11.61   1
  -7  -6   9 2348.95   65.99   1
  -7  -7   9   43.84    8.70   1
  -6  -7   9  470.22   22.89   1
  -5  -7   9   13.35    9.12   1
  -4  -7   9  196.54   17.10   1
  -3  -7   9  282.03   19.24   1
  -2  -7   9 1353.89   42.58   1
  -1  -7   9 6780.49  127.92   1
   0  -7   9  360.98   22.25   1
   0  -8   9 4724.42  100.89   1
  -1  -8   9    4.84    7.39   1
  -2  -8   9  -11.04   10.10   1
  -3  -8   9  246.53   17.22   1
  -4  -8   9   77.59    9.90   1
  -5  -8   9 1305.77   36.35   1
  -6  -8   9  384.40   17.14   1
  -4  -9   9   -9.32    8.21   1
  -3  -9   9  410.63   20.23   1
  -2  -9   9 1127.27   35.62   1
  -1  -9   9 1161.02   36.54   1
   0  -9   9 1668.22   45.05   1
   0 -10   9   33.37    9.10   1
  -1 -10   9   27.48    7.71   1
  -2 -10   9   19.75    6.43   1
  -3 -10   9 1198.55   37.24   1
   0 -11   9   44.21    6.70   1
  -2 -10  10   17.30    4.90   1
  -1 -10  10  235.98   13.94   1
   0 -10  10  244.24   15.01   1
   0  -9  10  297.20   18.73   1
  -1  -9  10  180.31   14.09   1
  -2  -9  10  286.51   17.38   1
  -3  -9  10  244.95   16.06   1
  -4  -9  10  324.49   16.54   1
  -5  -8  10   10.73    5.39   1
  -4  -8  10  197.24   14.89   1
  -3  -8  10  540.68   25.10   1
  -2  -8  10   27.82    7.79   1
  -1  -8  10   15.81    5.48   1
   0  -8  10    7.92    9.36   1
   0  -7  10  195.80   16.98   1
  -1  -7  10 3619.09   87.65   1
  -2  -7  10  588.38   27.93   1
  -3  -7  10  151.63   14.89   1
  -4  -7  10 1431.76   42.67   1
  -5  -7  10 2489.08   66.29   1
  -6  -7  10  106.51   11.61   1
  -7  -6  10   -7.30    8.42   1
  -6  -6  10   27.97    8.35   1
  -5  -6  10    4.97   10.37   1
  -4  -6  10  163.25   14.64   1
  -3  -6  10  216.91   17.59   1
  -2  -6  10  462.91   24.94   1
  -1  -6  10  582.44   27.12   1
   0  -6  10 6157.49  119.42   1
   0  -5  10   29.56    6.26   1
  -1  -5  1011692.29  181.11   1
  -2  -5  10  196.70   14.16   1
  -3  -5  10 1351.37   42.45   1
  -4  -5  10  413.08   22.61   1
  -5  -5  10    8.87   11.35   1
  -6  -5  10  644.86   30.10   1
  -7  -5  10  203.97   15.92   1
  -8  -5  10   13.34    6.01   1
  -9  -4  10  160.56   13.95   1
  -8  -4  10  306.25   20.84   1
  -7  -4  10 3658.60   94.44   1
  -6  -4  10   99.58   13.55   1
  -5  -4  10   -1.79   12.24   1
  -4  -4  10    5.05   10.52   1
  -3  -4  10  169.16   13.13   1
  -2  -4  10  175.35   13.69   1
  -1  -4  10  996.53   29.80   1
   0  -4  10  975.98   29.83   1
   0  -3  10 2233.12   62.01   1
  -1  -3  10 4733.94   95.65   1
  -2  -3  10 2315.42   62.98   1
  -3  -3  10 1237.22   37.94   1
  -4  -3  10 4613.56   98.61   1
  -5  -3  10 2715.22   75.65   1
  -6  -3  10 2207.66   59.01   1
  -7  -3  10   -2.27   10.83   1
  -8  -3  10  892.78   40.80   1
  -9  -3  10  918.00   37.58   1
 -10  -2  10   -1.48    8.84   1
  -9  -2  10    4.59   11.76   1
  -8  -2  10  106.92   16.47   1
  -7  -2  10  146.74   16.05   1
  -6  -2  10  481.61   23.26   1
  -5  -2  10 2875.08   76.63   1
  -4  -2  10  361.88   17.74   1
  -3  -2  10 8066.87  134.87   1
  -2  -2  10 1847.29   54.63   1
  -1  -2  10  195.07   13.08   1
   0  -2  10 3416.14   78.01   1
   0  -1  10   79.41    8.52   1
  -1  -1  10 2021.64   56.52   1
  -2  -1  10 2138.28   58.60   1
  -3  -1  10 4912.27   96.89   1
  -4  -1  10  960.18   28.96   1
  -5  -1  10  175.10   13.78   1
  -6  -1  10 1693.28   52.06   1
  -7  -1  10   82.62   15.00   1
  -8  -1  10  856.24   42.53   1
  -9  -1  10  776.70   39.31   1
 -10  -1  10  205.46   18.41   1
 -10   0  10  158.77   17.13   1
  -9   0  10   69.73   13.86   1
  -8   0  10 1987.08   62.67   1
  -7   0  10 1886.25   60.39   1
  -6   0  10  866.19   31.60   1
  -5   0  10  118.28   12.00   1
  -4   0  10   70.71    8.67   1
  -3   0  10  249.90   14.43   1
  -2   0  10  191.84   13.12   1
  -1   0  10   23.76    6.19   1
   0   0  10 3078.14   72.97   1
   0   1  10   84.31    9.83   1
  -1   1  10   28.59    6.13   1
  -2   1  10 1040.16   33.80   1
  -3   1  10 1242.31   37.21   1
  -4   1  10 4961.09  101.25   1
  -5   1  1010592.33  172.81   1
  -6   1  10 4781.34  110.38   1
  -7   1  10  181.09   19.70   1
  -8   1  10  154.51   17.90   1
  -9   1  10   25.85    8.19   1
 -10   1  10  414.87   26.84   1
 -11   1  10  358.84   21.91   1
 -11   2  10 1000.84   39.04   1
 -10   2  10  316.19   23.42   1
  -9   2  10   -2.15   12.77   1
  -8   2  10  113.16   13.53   1
  -7   2  10   47.24   11.63   1
  -6   2  10  502.67   24.07   1
  -5   2  10    5.24    6.05   1
  -4   2  10 3746.40   86.36   1
  -3   2  10  621.92   23.50   1
  -2   2  10  306.30   16.11   1
  -1   2  10 2158.40   60.39   1
   0   2  10 1042.22   34.50   1
   0   3  10  251.71   16.48   1
  -1   3  10 1813.75   55.88   1
  -2   3  10 2919.27   72.89   1
  -3   3  10 1245.96   38.56   1
  -4   3  10  978.75   30.17   1
  -5   3  10  993.37   31.54   1
  -6   3  10  255.28   18.10   1
  -7   3  10 1061.58   41.68   1
  -8   3  10  527.21   28.48   1
  -9   3  10  190.63   19.07   1
 -10   3  10    4.93    7.78   1
 -11   3  10  143.82   15.69   1
 -11   4  10   20.36    7.50   1
 -10   4  10    6.73    9.53   1
  -9   4  10   -9.48    9.48   1
  -8   4  10   78.83   13.84   1
  -7   4  10  765.03   33.89   1
  -6   4  10  173.42   16.80   1
  -5   4  10  289.39   19.90   1
  -4   4  10   -1.62    8.72   1
  -3   4  10   90.57   10.63   1
  -2   4  10 1901.24   57.12   1
  -1   4  10  183.47   14.64   1
   0   4  10 1453.56   39.43   1
   0   5  10   33.08    7.89   1
  -1   5  10 1662.25   50.00   1
  -2   5  10  772.92   28.46   1
  -3   5  10  115.40   12.49   1
  -4   5  10 1019.00   35.10   1
  -5   5  10 3340.12   82.64   1
  -6   5  10 1951.65   52.61   1
  -7   5  10  846.08   34.72   1
  -8   5  10 2593.70   75.13   1
  -9   5  10   35.49    9.78   1
 -10   5  10  503.18   23.93   1
 -10   6  10   27.52    6.12   1
  -9   6  10  360.29   19.11   1
  -8   6  10    3.00    8.46   1
  -7   6  10  210.80   15.49   1
  -6   6  10   35.61    8.20   1
  -5   6  10  578.94   25.72   1
  -4   6  10  633.75   26.13   1
  -3   6  10 1766.34   52.54   1
  -2   6  10 2304.74   58.76   1
  -1   6  10  141.85   11.71   1
   0   6  10    5.96    6.96   1
  -1   7  10 1931.75   44.47   1
  -2   7  10  780.61   24.07   1
  -3   7  10 1134.87   31.97   1
  -4   7  10  109.04   11.64   1
  -5   7  10   23.70    7.96   1
  -6   7  10    5.02    6.64   1
  -7   7  10  492.86   21.34   1
  -8   7  10   64.04    9.05   1
  -9   7  10 1539.97   44.13   1
  -8   8  10   14.29    6.29   1
  -7   8  10  260.45   14.17   1
  -6   8  10  250.88   14.15   1
  -5   8  10   -8.06    6.40   1
  -4   8  10  155.80   11.40   1
  -3   8  10   17.56    4.38   1
  -8   7  11  726.09   23.00   1
  -7   7  11    9.21    5.52   1
  -6   7  11  460.32   19.34   1
  -5   7  11  345.28   16.52   1
  -4   7  11  173.95   11.85   1
  -3   7  11  232.64   12.69   1
  -2   7  11   -5.51    5.51   1
  -1   6  11   70.96    7.09   1
  -2   6  11   24.30    6.57   1
  -3   6  11   41.88    7.75   1
  -4   6  11   -3.48    8.26   1
  -5   6  11   36.45    8.55   1
  -6   6  11    1.25    6.90   1
  -7   6  11   12.17    6.45   1
  -8   6  11  256.22   15.53   1
  -9   6  11  147.66   11.16   1
 -10   5  11   64.35    8.90   1
  -9   5  11   25.82    8.46   1
  -8   5  11  405.41   21.18   1
  -7   5  11   43.91   10.29   1
  -6   5  11    0.00    8.77   1
  -5   5  11  332.50   18.81   1
  -4   5  11   44.67    8.12   1
  -3   5  11  182.40   13.83   1
  -2   5  11  202.46   13.67   1
  -1   5  11  357.29   17.29   1
   0   5  11  968.62   26.13   1
   0   4  11  213.57   13.89   1
  -1   4  11  442.33   20.62   1
  -2   4  11  279.93   17.17   1
  -3   4  11  785.29   29.42   1
  -4   4  11 2488.23   67.32   1
  -5   4  11 3402.54   82.25   1
  -6   4  11  122.21   13.26   1
  -7   4  11   85.31   12.12   1
  -8   4  11  104.08   12.87   1
  -9   4  11  454.07   23.76   1
 -10   4  11   45.53    8.77   1
 -10   3  11   56.20   10.00   1
  -9   3  11    0.00    9.61   1
  -8   3  11  -11.07   10.10   1
  -7   3  11  213.63   18.71   1
  -6   3  11  269.09   18.67   1
  -5   3  11 2401.65   67.81   1
  -4   3  11   -4.67    8.95   1
  -3   3  11  140.73   14.64   1
  -2   3  11   14.45    6.47   1
  -1   3  11  334.16   18.83   1
   0   3  11  202.60   14.83   1
   0   2  11  853.65   29.86   1
  -1   2  11  820.30   30.37   1
  -2   2  11  605.55   26.20   1
  -3   2  11   24.10    6.22   1
  -4   2  11   88.58    9.61   1
  -5   2  11  410.94   22.56   1
  -6   2  11  114.19   14.33   1
  -7   2  11   12.78    6.00   1
  -8   2  11  212.47   18.49   1
  -9   2  11  195.74   17.61   1
 -10   2  11    4.94    8.55   1
 -10   1  11   98.52   13.63   1
  -9   1  11  847.25   37.98   1
  -8   1  11 1363.08   46.62   1
  -7   1  11    9.93   11.76   1
  -6   1  11 5743.86  117.92   1
  -5   1  11 2435.75   69.13   1
  -4   1  11   -4.68    8.97   1
  -3   1  11   98.52   10.23   1
  -2   1  11   18.95    6.02   1
  -1   1  11 1597.75   42.91   1
   0   1  11  357.98   19.59   1
   0   0  11 1169.93   36.21   1
  -1   0  11  926.24   27.97   1
  -2   0  11 2628.31   68.17   1
  -3   0  11 3392.73   79.76   1
  -4   0  11 2328.65   65.37   1
  -5   0  11 1479.71   44.11   1
  -6   0  11    7.36    6.70   1
  -7   0  11  371.25   23.87   1
  -8   0  11 2814.98   86.30   1
  -9   0  11 1873.95   57.67   1
 -10   0  11  531.70   27.46   1
 -10  -1  11   56.75   10.25   1
  -9  -1  11  -21.16   14.04   1
  -8  -1  11 1535.76   51.58   1
  -7  -1  11  323.27   21.64   1
  -6  -1  11 1293.83   42.46   1
  -5  -1  11  198.88   14.15   1
  -4  -1  11 1615.24   44.80   1
  -3  -1  11   61.39    9.24   1
  -2  -1  11   86.59   10.35   1
  -1  -1  11 1490.41   41.31   1
   0  -1  11  779.97   25.91   1
   0  -2  11   67.33    8.30   1
  -1  -2  11  955.95   32.88   1
  -2  -2  11 2021.04   58.80   1
  -3  -2  11  455.48   20.01   1
  -4  -2  11   94.68   10.80   1
  -5  -2  11  762.85   27.44   1
  -6  -2  11  315.00   20.69   1
  -7  -2  11   23.56    9.08   1
  -8  -2  11  668.98   33.14   1
  -9  -2  11   -8.58   11.26   1
  -9  -3  11  699.97   28.17   1
  -8  -3  11    8.64   11.83   1
  -7  -3  11  186.19   17.93   1
  -6  -3  11  156.78   15.75   1
  -5  -3  11  615.93   27.68   1
  -4  -3  11 1967.48   61.00   1
  -3  -3  11   40.30    7.76   1
  -2  -3  11  537.82   21.51   1
  -1  -3  11 3289.35   77.92   1
   0  -3  11  561.09   21.96   1
   0  -4  11  543.05   24.63   1
  -1  -4  11  768.77   26.17   1
  -2  -4  11 2396.45   66.43   1
  -3  -4  11 1319.21   41.20   1
  -4  -4  11  488.46   24.33   1
  -5  -4  11  326.47   20.63   1
  -6  -4  11  876.78   34.36   1
  -7  -4  11  170.31   15.85   1
  -8  -4  11 2612.40   68.46   1
  -8  -5  11  198.76   13.18   1
  -7  -5  11  285.21   18.17   1
  -6  -5  11    6.20   12.41   1
  -5  -5  11  966.53   35.00   1
  -4  -5  11  627.95   27.92   1
  -3  -5  11  488.54   24.12   1
  -2  -5  11  902.46   33.69   1
  -1  -5  11 5958.80  115.18   1
   0  -5  11  161.58   15.27   1
   0  -6  11  125.32   12.44   1
  -1  -6  11  278.01   19.05   1
  -2  -6  11   54.33   10.78   1
  -3  -6  11  208.43   16.74   1
  -4  -6  11  264.64   18.14   1
  -5  -6  11  126.34   13.66   1
  -6  -6  11  496.23   22.78   1
  -7  -6  11    8.73    5.49   1
  -6  -7  11  916.15   27.87   1
  -5  -7  11  111.88   11.74   1
  -4  -7  11   12.20    6.16   1
  -3  -7  11   52.26   10.65   1
  -2  -7  11   51.81    9.95   1
  -1  -7  11    7.29    7.29   1
   0  -7  11  588.41   25.80   1
   0  -8  11   16.77    6.04   1
  -1  -8  11  112.12   12.17   1
  -2  -8  11 1250.68   37.09   1
  -3  -8  11  329.95   18.82   1
  -4  -8  11 1319.96   35.78   1
  -5  -8  11  438.34   18.33   1
  -3  -9  11    0.92    6.44   1
  -2  -9  11  199.55   13.54   1
  -1  -9  11  597.78   23.56   1
   0  -9  11  548.12   22.84   1
   0 -10  11   36.69    6.53   1
  -1 -10  11  125.77    9.89   1
   0  -9  12   29.34    6.94   1
  -1  -9  12  685.05   22.71   1
  -2  -9  12 1753.81   43.51   1
  -4  -8  12  137.46   10.89   1
  -3  -8  12   72.74    9.18   1
  -2  -8  12   87.43    9.98   1
  -1  -8  12  111.89   10.95   1
   0  -8  12  199.84   14.69   1
   0  -7  12  196.36   14.83   1
  -1  -7  12   68.76   10.09   1
  -2  -7  12    7.19    6.72   1
  -3  -7  12  630.82   25.40   1
  -4  -7  12   80.25    9.86   1
  -5  -7  12   13.35    4.42   1
  -6  -6  12   46.93    8.18   1
  -5  -6  12  285.37   17.36   1
  -4  -6  12 2496.92   65.80   1
  -3  -6  12   -4.38    9.77   1
  -2  -6  12  904.60   32.08   1
  -1  -6  12    0.00    6.20   1
   0  -6  12  426.39   21.97   1
   0  -5  12   17.56    6.32   1
  -1  -5  12  968.49   33.43   1
  -2  -5  12  373.38   21.61   1
  -3  -5  12  513.43   24.10   1
  -4  -5  12  285.97   18.74   1
  -5  -5  12 3210.30   77.16   1
  -6  -5  12 1196.57   35.52   1
  -7  -5  12  223.21   15.50   1
  -8  -4  12 1185.81   32.86   1
  -7  -4  12  228.28   16.27   1
  -6  -4  12  429.14   22.13   1
  -5  -4  12   31.86    9.48   1
  -4  -4  12    3.11    7.92   1
  -3  -4  12  225.01   16.37   1
  -2  -4  12 1038.44   34.87   1
  -1  -4  12  276.58   18.38   1
   0  -4  12 1847.17   56.93   1
   0  -3  12 1701.66   53.09   1
  -1  -3  12 2845.00   71.09   1
  -2  -3  12 1321.19   39.52   1
  -3  -3  12 2455.01   66.59   1
  -4  -3  12  172.38   15.49   1
  -5  -3  12    7.91   12.75   1
  -6  -3  12  395.55   22.16   1
  -7  -3  12   38.37   10.88   1
  -8  -3  12  775.13   29.58   1
  -9  -3  12  511.00   21.30   1
  -9  -2  12  870.73   29.53   1
  -8  -2  12 1359.63   40.86   1
  -7  -2  12 1155.30   38.61   1
  -6  -2  12  101.09   11.19   1
  -5  -2  12   -7.97   11.83   1
  -4  -2  12  144.43   13.04   1
  -3  -2  12 1824.22   56.85   1
  -2  -2  12 2354.97   64.33   1
  -1  -2  12  159.18   14.02   1
   0  -2  12 1462.80   40.61   1
   0  -1  12  398.97   20.50   1
  -1  -1  12  152.30   14.26   1
  -2  -1  12 2753.36   69.60   1
  -3  -1  12   36.78    8.84   1
  -4  -1  12 2749.89   71.86   1
  -5  -1  12 1420.62   42.51   1
  -6  -1  12 1008.32   36.13   1
  -7  -1  12 1698.40   48.22   1
  -8  -1  12  228.14   17.50   1
  -9  -1  12 1493.32   42.64   1
 -10   0  12   15.60    6.18   1
  -9   0  12   20.63    8.17   1
  -8   0  12   39.63   10.45   1
  -7   0  12   -3.37    9.82   1
  -6   0  12    7.68    6.68   1
  -5   0  12 1273.96   39.47   1
  -4   0  12  266.82   17.96   1
  -3   0  12 2371.48   64.76   1
  -2   0  12  219.13   16.33   1
  -1   0  12   15.10    7.90   1
   0   0  12    0.00    8.85   1
   0   1  12    6.95    4.91   1
  -1   1  12 1693.68   52.47   1
  -2   1  12  410.83   21.13   1
  -3   1  12 2915.27   73.36   1
  -4   1  12  360.42   20.18   1
  -5   1  12  193.44   15.88   1
  -6   1  12  419.23   22.83   1
  -7   1  12   63.07   11.36   1
  -8   1  12   13.03    4.60   1
  -9   1  12 1678.55   46.34   1
 -10   1  12   48.17    9.60   1
 -10   2  12   42.08    8.17   1
  -9   2  12  888.50   31.19   1
  -8   2  12  897.80   33.38   1
  -7   2  12  367.70   20.79   1
  -6   2  12  406.22   22.44   1
  -5   2  12  855.80   31.99   1
  -4   2  12  356.40   20.60   1
  -3   2  12   18.22    6.29   1
  -2   2  12 1479.97   40.91   1
  -1   2  12  411.02   20.69   1
   0   2  12  388.22   18.78   1
   0   3  12  213.20   12.86   1
  -1   3  12  451.32   20.47   1
  -2   3  12  543.96   23.03   1
  -3   3  12   10.96    7.07   1
  -4   3  12   72.16   10.33   1
  -5   3  12 6061.82  113.52   1
  -6   3  12 5735.06  110.68   1
  -7   3  12 1081.99   35.81   1
  -8   3  12  204.89   17.13   1
  -9   3  12  882.13   30.41   1
 -10   3  12  853.55   26.70   1
 -10   4  12   51.17    6.60   1
  -9   4  12  139.54   11.66   1
  -8   4  12   16.90    6.32   1
  -7   4  12  944.69   32.19   1
  -6   4  12   82.07   11.43   1
  -5   4  12  331.85   18.66   1
  -4   4  12   53.05    9.57   1
  -3   4  12   17.31    7.14   1
  -2   4  12   27.28    6.71   1
  -1   4  12  160.14   11.52   1
   0   4  12   52.14    6.63   1
  -1   5  12    3.72    4.40   1
  -2   5  12   68.19    9.30   1
  -3   5  12  274.25   15.67   1
  -4   5  12  626.50   23.75   1
  -5   5  12   40.52    7.31   1
  -6   5  12   66.96    8.47   1
  -7   5  12  325.61   17.48   1
  -8   5  12 1139.75   32.02   1
  -9   5  12  258.72   14.39   1
  -8   6  12    7.00    5.77   1
  -7   6  12   76.49    7.87   1
  -6   6  12    4.69    6.03   1
  -5   6  12  354.65   16.31   1
  -4   6  12   45.82    7.01   1
  -3   6  12   10.27    5.68   1
  -2   6  12   25.84    5.82   1
  -5   7  12    4.18    4.42   1
  -6   7  12  883.81   27.12   1
  -5   6  13   18.15    4.25   1
  -6   6  13  328.41   13.41   1
  -8   5  13  270.14   12.92   1
  -7   5  13  331.96   14.89   1
  -6   5  13 1419.09   39.80   1
  -5   5  13 2807.57   59.44   1
  -4   5  13   59.40    6.86   1
  -3   5  13  103.40    8.57   1
  -2   5  13  224.24   11.07   1
  -1   4  13  545.11   18.01   1
  -2   4  13   12.34    5.94   1
  -3   4  13   80.58    8.62   1
  -4   4  13   12.44    5.36   1
  -5   4  13   22.22    6.37   1
  -6   4  13 1062.80   30.89   1
  -7   4  13  443.53   19.13   1
  -8   4  13  674.93   23.09   1
  -9   4  13   32.53    5.81   1
  -9   3  13 1174.72   36.52   1
  -8   3  13  660.85   24.35   1
  -7   3  13  108.27   11.81   1
  -6   3  13 1150.32   34.37   1
  -5   3  13   32.87    9.37   1
  -4   3  13   75.28   10.34   1
  -3   3  13  744.35   26.33   1
  -2   3  13   47.94    7.33   1
  -1   3  13  866.52   25.72   1
   0   3  13  346.24   14.64   1
   0   2  13  461.76   18.64   1
  -1   2  13   47.43    7.90   1
  -2   2  13 1675.19   49.51   1
  -3   2  13 8718.72  138.21   1
  -4   2  13  637.52   25.98   1
  -5   2  13  366.65   20.04   1
  -6   2  13   40.00    8.31   1
  -7   2  13   62.84   10.17   1
  -8   2  13    1.19    5.17   1
  -9   2  13    4.93    7.58   1
  -9   1  13 1814.53   49.97   1
  -8   1  13  452.75   21.81   1
  -7   1  13 1294.56   37.63   1
  -6   1  13  601.77   25.97   1
  -5   1  13 1286.16   37.91   1
  -4   1  13 1394.79   39.12   1
  -3   1  13  255.42   16.67   1
  -2   1  13  672.92   25.96   1
  -1   1  13    5.59    6.24   1
   0   1  13  148.77   11.64   1
   0   0  13 1459.18   45.10   1
  -1   0  13 5359.90   99.91   1
  -2   0  13  382.38   20.22   1
  -3   0  13   12.00    5.62   1
  -4   0  13  165.14   14.00   1
  -5   0  13  601.94   26.54   1
  -6   0  13   60.01    9.78   1
  -7   0  13  864.97   31.03   1
  -8   0  13   44.52    8.93   1
  -9   0  13   34.94    7.42   1
  -9  -1  13 1293.88   40.20   1
  -8  -1  13 1158.72   34.69   1
  -7  -1  13 1550.63   42.37   1
  -6  -1  13   -2.87    8.35   1
  -5  -1  13  519.31   24.28   1
  -4  -1  13    1.43    7.99   1
  -3  -1  13  842.62   30.06   1
  -2  -1  13  941.23   31.86   1
  -1  -1  13 4234.74   87.30   1
   0  -1  13   15.65    7.04   1
   0  -2  13 1642.63   50.09   1
  -1  -2  13  384.08   19.71   1
  -2  -2  13 4300.39   89.57   1
  -3  -2  13 2159.31   60.32   1
  -4  -2  13 2358.12   63.59   1
  -5  -2  13  383.77   20.66   1
  -6  -2  13  778.01   28.96   1
  -7  -2  13    7.00    6.56   1
  -8  -2  13 1806.24   50.36   1
  -9  -2  13 1034.36   28.30   1
  -8  -3  13  554.92   20.88   1
  -7  -3  13   20.23    6.63   1
  -6  -3  13 2448.07   63.91   1
  -5  -3  13 5169.49  101.04   1
  -4  -3  13 1004.14   33.45   1
  -3  -3  13  218.28   15.94   1
  -2  -3  13   81.87   11.57   1
  -1  -3  13 2805.76   69.30   1
   0  -3  13   47.37    9.48   1
   0  -4  13 2318.02   60.33   1
  -1  -4  13   20.69    4.84   1
  -2  -4  13   30.43    7.98   1
  -3  -4  13  423.30   21.42   1
  -4  -4  13   21.20    7.44   1
  -5  -4  13  461.98   22.24   1
  -6  -4  13   70.76    9.33   1
  -7  -4  13  100.80   10.43   1
  -7  -5  13  137.24   10.51   1
  -6  -5  13  167.84   13.42   1
  -5  -5  13  104.40   10.63   1
  -4  -5  13   97.90   11.23   1
  -3  -5  13  937.12   31.25   1
  -2  -5  13  167.94   14.83   1
  -1  -5  13  154.00   13.01   1
   0  -5  13  253.92   16.01   1
   0  -6  13  402.10   19.69   1
  -1  -6  13   71.49   10.38   1
  -2  -6  13 1367.28   37.41   1
  -3  -6  13 2307.03   59.01   1
  -4  -6  13  473.13   20.49   1
  -5  -6  13  201.93   13.27   1
  -6  -6  13  213.57   12.39   1
  -5  -7  13  623.11   20.47   1
  -4  -7  13  222.77   12.88   1
  -3  -7  13   10.98    6.44   1
  -2  -7  13 1814.38   49.52   1
  -1  -7  13 2305.57   57.38   1
   0  -7  13  556.04   21.11   1
   0  -8  13   85.31    8.71   1
  -1  -8  13    9.30    4.42   1
  -2  -8  13  141.71   10.13   1
  -3  -8  13   28.27    5.98   1
   0  -7  14  885.68   23.88   1
  -1  -7  14  907.68   24.76   1
  -2  -7  14  547.09   18.99   1
  -3  -7  14   12.84    4.25   1
  -5  -6  14    3.66    5.35   1
  -4  -6  14    2.33    4.42   1
  -3  -6  14   77.85    8.31   1
  -2  -6  14    8.46    5.78   1
  -1  -6  14  162.47   11.50   1
   0  -6  14  551.79   19.92   1
   0  -5  14  169.94   12.31   1
  -1  -5  14  579.47   22.44   1
  -2  -5  14   37.18    7.69   1
  -3  -5  14  168.71   12.02   1
  -4  -5  14  172.70   12.69   1
  -5  -5  14   30.18    7.85   1
  -6  -5  14   83.09    7.72   1
  -7  -4  14    1.50    5.60   1
  -6  -4  14  393.12   17.72   1
  -5  -4  14  259.04   15.12   1
  -4  -4  14   -6.91    7.47   1
  -3  -4  14 3423.41   73.50   1
  -2  -4  14 4086.53   81.48   1
  -1  -4  14 1542.67   45.26   1
   0  -4  14  876.89   27.18   1
   0  -3  14  973.03   28.46   1
  -1  -3  14   78.93   10.09   1
  -2  -3  14  147.64   12.42   1
  -3  -3  14   22.01    6.15   1
  -4  -3  14   31.64    8.79   1
  -5  -3  14  195.54   14.30   1
  -6  -3  14  855.52   27.67   1
  -7  -3  14 1277.24   38.99   1
  -8  -2  14   24.25    5.20   1
  -7  -2  14  579.48   22.27   1
  -6  -2  14   93.37    9.66   1
  -5  -2  14 1746.20   51.29   1
  -4  -2  14  536.03   22.51   1
  -3  -2  14   79.14   10.72   1
  -2  -2  14  349.54   17.96   1
  -1  -2  14   48.98    8.84   1
   0  -2  14 1154.58   31.40   1
   0  -1  14    4.52    6.16   1
  -1  -1  14  664.22   24.46   1
  -2  -1  14   32.15    7.41   1
  -3  -1  14   67.73    9.36   1
  -4  -1  14 1018.97   31.58   1
  -5  -1  14  695.94   26.14   1
  -6  -1  14   21.97    7.37   1
  -7  -1  14  243.53   14.39   1
  -8  -1  14   -1.78    6.42   1
  -8   0  14  185.47   12.33   1
  -7   0  14  310.83   17.30   1
  -6   0  14 1879.16   51.58   1
  -5   0  14    6.04    6.51   1
  -4   0  14 2076.13   55.95   1
  -3   0  14 1401.03   37.49   1
  -2   0  14 5256.00   94.84   1
  -1   0  14  387.94   18.25   1
   0   0  14   14.07    4.55   1
   0   1  14  951.33   25.11   1
  -1   1  14 1939.98   48.68   1
  -2   1  14  624.23   22.69   1
  -3   1  14   53.25    7.91   1
  -4   1  14    9.96    5.04   1
  -5   1  14  237.79   14.27   1
  -6   1  14   42.14    7.47   1
  -7   1  14   34.34    6.47   1
  -8   1  14   46.07    6.60   1
  -8   2  14  157.40   10.80   1
  -7   2  14   -3.92    6.49   1
  -6   2  14 1608.76   45.30   1
  -5   2  14  771.16   26.03   1
  -4   2  14  183.97   12.85   1
  -3   2  14   45.94    7.22   1
  -2   2  14 1318.44   38.29   1
  -1   2  14 1542.97   39.39   1
  -2   3  14   -0.72    5.83   1
  -3   3  14  181.04   11.44   1
  -4   3  14  428.58   17.77   1
  -5   3  14  126.48   10.10   1
  -6   3  14  474.14   18.95   1
  -7   3  14 1039.01   27.96   1
  -8   3  14  460.50   17.33   1
  -7   4  14  370.47   14.69   1
  -6   4  14  140.17   10.00   1
  -5   4  14  461.25   17.27   1
  -4   4  14  206.86   11.39   1
  -3   4  14 1255.73   32.58   1
  -5   3  15   22.68    5.00   1
  -3   2  15    9.83    4.98   1
  -4   2  15 1072.22   31.62   1
  -5   2  15   12.14    3.92   1
  -6   2  15  112.87    8.74   1
  -7   2  15   74.65    7.56   1
  -7   1  15   22.00    5.56   1
  -6   1  15  337.79   15.03   1
  -5   1  15  -11.21    7.26   1
  -4   1  15    1.71    7.06   1
  -3   1  15   16.11    4.75   1
  -2   1  15    9.96    4.72   1
  -1   0  15    5.59    4.55   1
  -2   0  15 2602.49   55.22   1
  -3   0  15 1152.62   35.55   1
  -4   0  15  290.14   15.25   1
  -5   0  15   28.38    7.21   1
  -6   0  15   34.38    5.51   1
  -7   0  15   70.74    7.97   1
  -7  -1  15  801.64   23.23   1
  -6  -1  15 1530.94   42.04   1
  -5  -1  15 1039.51   29.60   1
  -4  -1  15  235.84   13.36   1
  -3  -1  15  598.56   21.42   1
  -2  -1  15  292.37   14.33   1
  -1  -1  15   16.21    5.15   1
   0  -1  15  868.46   27.14   1
   0  -2  15  821.45   22.27   1
  -1  -2  15   59.37    7.69   1
  -2  -2  15  522.18   19.78   1
  -3  -2  15  129.37   11.10   1
  -4  -2  15   87.23    8.68   1
  -5  -2  15   25.69    7.65   1
  -6  -2  15   14.25    6.42   1
  -7  -2  15  155.92   10.14   1
  -6  -3  15   73.92    7.87   1
  -5  -3  15  409.05   17.84   1
  -4  -3  15   13.22    6.27   1
  -3  -3  15   -6.67    6.93   1
  -2  -3  15  124.88   10.25   1
  -1  -3  15  378.81   16.10   1
   0  -3  15   46.03    6.12   1
   0  -4  15    7.51    3.93   1
  -1  -4  15  141.63    9.83   1
  -2  -4  15    0.00    5.26   1
  -3  -4  15 1221.24   36.47   1
  -4  -4  15  605.24   21.08   1
  -5  -4  15    4.76    5.50   1
  -4  -5  15    4.48    5.49   1
  -3  -5  15  743.62   22.57   1
  -2  -5  15  733.12   22.26   1
  -1  -5  15    8.94    4.72   1
   0  -5  15  445.38   15.90   1
  -1  -6  15  255.01   11.73   1
  -2  -6  15   -0.67    4.79   1
  -3  -6  15   11.07    4.70   1
  -3  -3  16   28.77    5.16   1
  -4  -3  16  391.62   14.58   1
  -5  -2  16   42.44    5.56   1
  -4  -2  16 1190.15   32.55   1
  -3  -2  16 3538.45   61.86   1
  -3  -1  16   22.23    5.71   1
  -4  -1  16    7.32    4.82   1
  -5  -1  16   89.92    7.64   1
  -4   0  16  107.22    7.87   1
;
_shelx_hkl_checksum     54738
_shelx_res_file
;
TITL pdph in P -1
    bdph.res
    created by SHELXL-2018/3 at 10:39:37 on 13-Apr-2021
CELL  1.54178     9.8368   10.2783   13.2857    97.689   108.305   108.103
ZERR  2           0.0014    0.0015    0.0018     0.009     0.008     0.008
REM Gitterkonstanten aus 25 Reflexen mit 65-70 Grad V=1171.6(3)
REM Absorptionskorrektur mit 6 Flaechen Tmin=0.24, Tmax=0.68
REM Rote Platte
LATT   1
SFAC  C   H   CL  N   O   S
UNIT 50  38   4   2   4   6
L.S. 4
FMAP 2
PLAN -20 .5 -.5
TEMP -80
ACTA
BOND $H
CONF
SIZE 0.08 0.2 0.4
MPLA N1 > C13
MPLA C17 > C22
MPLA C25 > C30
WGHT    0.062600    0.828400
FVAR       1.98769
MOLE 1
N1    4    0.303993    0.179134    0.104878    11.00000    0.02168    0.03007 =
         0.02241    0.00907    0.00709    0.01021
C2    1    0.328990    0.238348    0.019784    11.00000    0.02265    0.02374 =
         0.01931    0.00434    0.00565    0.00925
C3    1    0.461561    0.274046   -0.001010    11.00000    0.01964    0.03339 =
         0.02306    0.00709    0.00525    0.01169
AFIX  43
H3    2    0.546346    0.256542    0.044845    11.00000   -1.20000
AFIX   0
C4    1    0.478676    0.335666   -0.087307    11.00000    0.02230    0.03085 =
         0.02228    0.00305    0.00680    0.00987
S5    6    0.325560    0.366648   -0.173917    11.00000    0.02335    0.04071 =
         0.02515    0.01346    0.01000    0.01339
C6    1    0.175311    0.311260   -0.129820    11.00000    0.02080    0.02599 =
         0.02172    0.00385    0.00659    0.00938
C7    1    0.188978    0.257109   -0.040706    11.00000    0.01865    0.02208 =
         0.02141    0.00246    0.00606    0.00677
C8    1    0.080797    0.210059    0.012569    11.00000    0.02155    0.02308 =
         0.02275    0.00253    0.00827    0.00687
C9    1   -0.070871    0.202657   -0.010535    11.00000    0.02350    0.02723 =
         0.02931    0.00155    0.00875    0.01015
AFIX  43
H9    2   -0.121736    0.232427   -0.071261    11.00000   -1.20000
AFIX   0
C10   1   -0.144965    0.151189    0.056780    11.00000    0.02334    0.03233 =
         0.03920    0.00091    0.01477    0.00745
AFIX  43
H10   2   -0.248258    0.144580    0.041628    11.00000   -1.20000
AFIX   0
C11   1   -0.070384    0.108910    0.146445    11.00000    0.03531    0.03152 =
         0.03892    0.00655    0.02284    0.00815
AFIX  43
H11   2   -0.123337    0.075406    0.192183    11.00000   -1.20000
AFIX   0
C12   1    0.079877    0.114497    0.170777    11.00000    0.03322    0.03095 =
         0.02900    0.00881    0.01462    0.01056
AFIX  43
H12   2    0.130386    0.085282    0.231982    11.00000   -1.20000
AFIX   0
C13   1    0.152751    0.164345    0.102184    11.00000    0.02299    0.02217 =
         0.02509    0.00263    0.00879    0.00702
S14   6    0.437068    0.138817    0.195370    11.00000    0.02701    0.02739 =
         0.02307    0.00851    0.00586    0.01190
O15   5    0.513584    0.080363    0.137776    11.00000    0.03677    0.03586 =
         0.03110    0.00654    0.00828    0.02118
O16   5    0.357002    0.057452    0.252688    11.00000    0.03641    0.03395 =
         0.03107    0.01578    0.00866    0.01043
C17   1    0.568028    0.304019    0.284679    11.00000    0.02495    0.02954 =
         0.02055    0.00855    0.00590    0.01014
C18   1    0.723202    0.344764    0.302055    11.00000    0.02820    0.03577 =
         0.02827    0.01048    0.01075    0.01715
AFIX  43
H18   2    0.758342    0.286801    0.262936    11.00000   -1.20000
AFIX   0
C19   1    0.826805    0.471717    0.377573    11.00000    0.02092    0.03878 =
         0.03162    0.01310    0.00791    0.01315
AFIX  43
H19   2    0.933551    0.500361    0.389998    11.00000   -1.20000
AFIX   0
C20   1    0.776700    0.557855    0.435477    11.00000    0.02676    0.03199 =
         0.02463    0.01143    0.00631    0.01069
C21   1    0.619484    0.515280    0.414409    11.00000    0.02990    0.03466 =
         0.02719    0.00800    0.01302    0.01357
AFIX  43
H21   2    0.583515    0.574240    0.451815    11.00000   -1.20000
AFIX   0
C22   1    0.514638    0.388892    0.340128    11.00000    0.02279    0.03593 =
         0.02945    0.00738    0.01073    0.01092
AFIX  43
H22   2    0.407732    0.360408    0.327132    11.00000   -1.20000
AFIX   0
C23   1    0.889891    0.695683    0.516691    11.00000    0.03060    0.03593 =
         0.04240    0.00221    0.00492    0.00751
AFIX 137
H23A  2    0.864225    0.774195    0.492812    11.00000   -1.50000
H23B  2    0.994618    0.707837    0.521106    11.00000   -1.50000
H23C  2    0.884507    0.694728    0.589017    11.00000   -1.50000
AFIX   0
S24   6    0.637538    0.384206   -0.115776    11.00000    0.02324    0.05229 =
         0.03239    0.00991    0.01232    0.01193
C25   1    0.037138    0.335881   -0.197829    11.00000    0.02071    0.03024 =
         0.02358    0.01051    0.00848    0.01067
C26   1    0.017026    0.460157   -0.164534    11.00000    0.02594    0.03366 =
         0.02666    0.00396    0.00667    0.01279
AFIX  43
H26   2    0.086969    0.525949   -0.096614    11.00000   -1.20000
AFIX   0
C27   1   -0.105625    0.487980   -0.230811    11.00000    0.02955    0.03305 =
         0.03600    0.01010    0.01208    0.01707
AFIX  43
H27   2   -0.119603    0.572988   -0.208273    11.00000   -1.20000
AFIX   0
C28   1   -0.207636    0.391918   -0.329763    11.00000    0.02032    0.04053 =
         0.03570    0.01570    0.00930    0.01334
AFIX  43
H28   2   -0.291812    0.410854   -0.374891    11.00000   -1.20000
AFIX   0
C29   1   -0.187018    0.268667   -0.362826    11.00000    0.02350    0.03798 =
         0.02942    0.00227    0.00000    0.00721
AFIX  43
H29   2   -0.257127    0.203008   -0.430764    11.00000   -1.20000
AFIX   0
C30   1   -0.064122    0.240109   -0.297183    11.00000    0.02624    0.02931 =
         0.03214    0.00509    0.00592    0.01083
AFIX  43
H30   2   -0.049704    0.155542   -0.320298    11.00000   -1.20000
AFIX   0
MOLE 2
C1L   1    0.414597    0.120248    0.626909    11.00000    0.04355    0.04640 =
         0.02941    0.00914    0.00719    0.01203
AFIX  23
H1L1  2    0.497653    0.085655    0.659362    11.00000   -1.20000
H1L2  2    0.444766    0.217600    0.670815    11.00000   -1.20000
AFIX   0
CL1   3    0.394587    0.123343    0.490860    11.00000    0.03851    0.04099 =
         0.03197    0.00989    0.01075    0.01761
CL2   3    0.241554    0.010181    0.632460    11.00000    0.06876    0.05928 =
         0.06107    0.02089    0.03385    0.00719
HKLF 4
REM  pdph in P -1
REM wR2 = 0.1065, GooF = S = 1.017, Restrained GooF = 1.017 for all data
REM R1 = 0.0379 for 4039 Fo > 4sig(Fo) and 0.0414 for all 4431 data
REM 299 parameters refined using 0 restraints
END
WGHT      0.0601      0.8344
REM Highest difference peak  0.487,  deepest hole -0.423,  1-sigma level  0.063
Q1    1   0.4099  0.1174  0.5607  11.00000  0.05    0.49
Q2    1   0.1817  0.0401  0.5925  11.00000  0.05    0.39
Q3    1   0.5068  0.2239  0.2394  11.00000  0.05    0.34
Q4    1   0.3160  0.1948  0.0676  11.00000  0.05    0.34
Q5    1   0.1283  0.2389 -0.0175  11.00000  0.05    0.32
Q6    1   0.2540  0.3365 -0.1405  11.00000  0.05    0.29
Q7    1   0.1846  0.2918 -0.0766  11.00000  0.05    0.28
Q8    1   0.2442  0.2408 -0.0154  11.00000  0.05    0.28
Q9    1   0.5483  0.3455 -0.1036  11.00000  0.05    0.27
Q10   1   0.4689  0.3077 -0.0425  11.00000  0.05    0.27
Q11   1   0.3755  0.0915  0.2272  11.00000  0.05    0.27
Q12   1   0.1110  0.1930  0.0654  11.00000  0.05    0.26
Q13   1   0.1701  0.2592 -0.1044  11.00000  0.05    0.26
Q14   1   0.1081  0.3138 -0.1620  11.00000  0.05    0.25
Q15   1   0.0973  0.1568  0.0394  11.00000  0.05    0.25
Q16   1   0.8391  0.7530  0.5533  11.00000  0.05    0.25
Q17   1   0.6529  0.3841 -0.0359  11.00000  0.05    0.25
Q18   1   0.0066  0.2005 -0.0007  11.00000  0.05    0.24
Q19   1   0.4258  0.1175  0.2631  11.00000  0.05    0.24
Q20   1   0.3275  0.0758  0.6608  11.00000  0.05    0.24
;
_shelx_res_checksum     87599
data_global
_journal_date_recd_electronic     2023-04-12
_journal_date_accepted     2023-04-18
_journal_name_full     'IUCrData'
_journal_year     2023
_journal_volume     8
_journal_issue      5
_journal_page_first     0
_journal_page_last     0
_journal_paper_category     HO
_journal_paper_doi     10.1107/S2414314623003541
_journal_coeditor_code     BT4137
_publ_contact_author_name     'Heiner Detert'
_publ_contact_author_address
;
University of Mainz
Department of Chemistry
Duesbergweg 10-14
55099 Mainz
Germany
;
_publ_contact_author_email     'detert@uni-mainz.de'
_publ_contact_author_fax     '+496131-3925338'
_publ_contact_author_phone     '+496131-3924189'
_publ_section_title
;\
5-[(4-Methylphenyl)sulfonyl]-1-phenylthiopyrano[4,3-<i>b</i>]indole-\
3(5<i>H</i>)-thione dichloromethane monosolvate
;
loop_
    _publ_author_name
    _publ_author_address
    'Dassonneville, Benjamin'
;
University of Mainz
Department of Chemistry
Duesbergweg 10-14
55099 Mainz
Germany
;
    'Schollmeyer, Dieter'
;
University of Mainz
Department of Chemistry
Duesbergweg 10-14
55099 Mainz
Germany
;
    'Detert, Heiner'
;
University of Mainz
Department of Chemistry
Duesbergweg 10-14
55099 Mainz
Germany
;
_publ_section_synopsis
;
Rhodium-catalyzed [2+2+2] cycloaddition of carbon disulfide to
<i>o</i>,<i>N</i>-dialkynyltosylanilines gives two isomeric
indolothiopyranthiones as violet and red isomers. This is the first crystal
structure of a red isomer, which crystallizes with one molecule of
dichloromethane in the asymmetric unit.
;
