# Supplementary material for: 5-[(4-Methyl­phen­yl)sulfon­yl]-1-phenyl­thio­pyrano[4,3-b]indole-3(5H)-thione di­chloro­methane monosolvate
Source: IUCrdata. 2023 May 12;8(Pt 5):x230354. doi: 10.1107/S2414314623003541 (PMC10242727; doi:10.1107/S2414314623003541)
Supplement: Supplementary file 2 [file x-08-x230354-Isup2.hkl]

data_I                                                                          
_shelx_title ' pdph in P -1'                                                    
_shelx_refln_list_code          4                                               
_shelx_F_calc_maximum      187.96                                               
_exptl_crystal_F_000       548.00                                               
_reflns_d_resolution_high  0.8204                                               
                                                                                
loop_                                                                           
 _space_group_symop_operation_xyz                                               
 'x, y, z'                                                                      
 '-x, -y, -z'                                                                   
                                                                                
_cell_length_a     9.8368                                                       
_cell_length_b    10.2783                                                       
_cell_length_c    13.2857                                                       
_cell_angle_alpha  97.689                                                       
_cell_angle_beta  108.305                                                       
_cell_angle_gamma 108.103                                                       
                                                                                
_shelx_F_squared_multiplier     1.000                                           
                                                                                
loop_                                                                           
 _refln_index_h                                                                 
 _refln_index_k                                                                 
 _refln_index_l                                                                 
 _refln_F_squared_calc                                                          
 _refln_F_squared_meas                                                          
 _refln_F_squared_sigma                                                         
 _refln_observed_status                                                         
   1   0   0       2751.44       3042.39        63.32 o                         
   2   0   0        113.57        128.05         3.46 o                         
   3   0   0          5.04         14.37         1.19 o                         
   4   0   0       1072.29       1143.78        18.11 o                         
   5   0   0         45.11         53.11         2.80 o                         
   6   0   0          1.07          1.40         1.30 o                         
   7   0   0        378.63        362.14        10.65 o                         
   8   0   0        145.25        139.21         7.10 o                         
   9   0   0          7.25         10.79         2.98 o                         
  10   0   0         11.11          9.67         3.02 o                         
 -10   1   0        138.57        143.26         7.51 o                         
  -9   1   0        341.16        345.61        11.25 o                         
  -8   1   0          1.07          2.56         1.48 o                         
  -7   1   0        768.08        761.38        18.31 o                         
  -6   1   0       3003.61       2925.04        40.90 o                         
  -5   1   0          4.35         19.52         1.85 o                         
  -4   1   0         15.40         21.22         1.46 o                         
  -3   1   0        251.85        275.66         6.09 o                         
  -2   1   0        810.28        867.00        11.51 o                         
  -1   1   0        946.70       1010.80        11.79 o                         
   0   1   0         11.41         24.14         0.53 o                         
   1   1   0       6071.29       6107.25       137.09 o                         
   2   1   0       2791.98       2781.03        33.86 o                         
   3   1   0       2228.91       2522.41        32.53 o                         
   4   1   0        180.26        134.62         4.24 o                         
   5   1   0         24.74         26.90         2.30 o                         
   6   1   0        366.10        368.11        10.45 o                         
   7   1   0          1.54          7.55         2.26 o                         
   8   1   0          9.18         17.39         2.99 o                         
   9   1   0         20.76         27.42         4.46 o                         
  10   1   0        237.73        245.95         8.35 o                         
 -11   2   0          5.79          3.35         3.46 o                         
 -10   2   0         86.44         88.66         5.50 o                         
  -9   2   0          1.40          3.23         2.01 o                         
  -8   2   0       1643.31       1469.76        28.50 o                         
  -7   2   0       1507.40       1470.81        26.78 o                         
  -6   2   0         58.26         47.48         2.67 o                         
  -5   2   0        344.06        371.67         9.45 o                         
  -4   2   0        957.10       1046.06        16.23 o                         
  -3   2   0       3063.59       3059.43        35.49 o                         
  -2   2   0      12171.50      12708.85       208.28 o                         
  -1   2   0       1518.37       1576.51        18.56 o                         
   0   2   0        635.81        652.85         8.19 o                         
   1   2   0       3395.86       3855.13        43.28 o                         
   2   2   0       2208.12       2435.59        32.35 o                         
   3   2   0        539.22        497.14        13.30 o                         
   4   2   0       2034.81       2021.49        33.93 o                         
   5   2   0        137.33        154.98         6.06 o                         
   6   2   0        257.23        282.25         9.26 o                         
   7   2   0        179.28        179.74         9.81 o                         
   8   2   0        307.49        299.33        13.29 o                         
   9   2   0         12.90         11.55         2.83 o                         
 -11   3   0         49.56         38.11         3.80 o                         
 -10   3   0        102.83         75.14         5.40 o                         
  -9   3   0         28.54         42.03         3.80 o                         
  -8   3   0        613.32        592.64        16.40 o                         
  -7   3   0       1221.71       1104.46        22.10 o                         
  -6   3   0       1532.99       1560.29        25.52 o                         
  -5   3   0         11.25         22.47         1.74 o                         
  -4   3   0       1520.43       1696.26        23.50 o                         
  -3   3   0       1262.69       1220.90        17.26 o                         
  -2   3   0       6820.05       7100.16        75.82 o                         
  -1   3   0        181.71        228.74         5.25 o                         
   0   3   0         27.21         28.18         1.01 o                         
   1   3   0        944.40       1094.16        16.45 o                         
   2   3   0        154.97        123.89         3.85 o                         
   3   3   0         25.80         50.92         3.03 o                         
   4   3   0        874.53        945.42        22.23 o                         
   5   3   0        490.18        487.42        14.87 o                         
   6   3   0        239.88        230.27         9.89 o                         
   7   3   0        122.31        128.46         9.18 o                         
   8   3   0          2.74         -0.53         2.86 o                         
   9   3   0        179.20        188.60         6.66 o                         
 -11   4   0         96.61         92.80         5.23 o                         
 -10   4   0         20.95         19.07         2.94 o                         
  -9   4   0         65.85         50.04         4.25 o                         
  -8   4   0         50.21         45.88         3.37 o                         
  -7   4   0          8.49         11.88         1.79 o                         
  -6   4   0         65.69         71.61         3.40 o                         
  -5   4   0        452.00        413.31        10.37 o                         
  -4   4   0       1809.40       1657.16        23.81 o                         
  -3   4   0        373.56        371.54         8.34 o                         
  -2   4   0        247.34        226.70         6.04 o                         
  -1   4   0       7077.04       7167.12        78.01 o                         
   0   4   0       2688.55       2379.09       124.57 o                         
   1   4   0       2716.17       2689.48        34.79 o                         
   2   4   0       1280.58       1479.64        23.96 o                         
   3   4   0        733.07        782.74        17.99 o                         
   4   4   0        369.29        399.64        11.79 o                         
   5   4   0         97.30         99.23         5.59 o                         
   6   4   0        157.22        147.32         7.94 o                         
   7   4   0         23.95         27.76         3.91 o                         
   8   4   0         34.74         47.71         3.76 o                         
 -11   5   0          3.89          7.96         1.71 o                         
 -10   5   0        331.00        353.85        10.72 o                         
  -9   5   0        798.14        752.86        19.39 o                         
  -8   5   0         49.42         48.44         3.42 o                         
  -7   5   0       1324.40       1315.53        25.07 o                         
  -6   5   0       1015.90       1023.26        20.03 o                         
  -5   5   0        798.33        848.29        16.75 o                         
  -4   5   0        792.10        818.46        15.45 o                         
  -3   5   0         30.66         52.15         2.40 o                         
  -2   5   0       1701.35       1775.85        25.04 o                         
  -1   5   0          3.53          9.46         1.41 o                         
   0   5   0        161.40        213.75         7.85 o                         
   1   5   0        139.76        125.53         4.20 o                         
   2   5   0       2102.14       2071.57        32.17 o                         
   3   5   0       1996.08       1945.07        33.27 o                         
   4   5   0         15.10         22.62         2.65 o                         
   5   5   0         15.17         19.24         3.38 o                         
   6   5   0          5.42          5.06         2.51 o                         
   7   5   0         13.14          9.41         3.02 o                         
 -11   6   0        162.68        148.84         6.12 o                         
 -10   6   0         37.89         35.63         3.43 o                         
  -9   6   0         23.43         29.62         3.30 o                         
  -8   6   0         78.19         63.66         4.53 o                         
  -7   6   0       2381.92       2347.92        37.40 o                         
  -6   6   0        740.24        752.58        17.25 o                         
  -5   6   0        481.52        500.29        12.95 o                         
  -4   6   0       1303.58       1284.43        22.00 o                         
  -3   6   0       1447.45       1413.89        22.98 o                         
  -2   6   0         34.46         42.38         2.35 o                         
  -1   6   0          3.80          2.44         1.12 o                         
   0   6   0        302.44        313.47        11.08 o                         
   1   6   0        133.92        115.82         4.42 o                         
   2   6   0        568.07        557.68        15.18 o                         
   3   6   0        660.42        641.92        17.72 o                         
   4   6   0        331.16        354.08        11.25 o                         
   5   6   0         60.06         65.53         5.00 o                         
   6   6   0         10.76         10.15         2.60 o                         
   7   6   0         38.60         32.32         2.57 o                         
 -11   7   0         82.06         78.80         4.29 o                         
 -10   7   0        139.50        144.04         6.31 o                         
  -9   7   0        574.24        547.36        15.71 o                         
  -8   7   0        191.99        202.44         7.71 o                         
  -7   7   0       1284.05       1303.45        25.78 o                         
  -6   7   0        230.23        224.34         6.77 o                         
  -5   7   0       1420.29       1433.09        25.70 o                         
  -4   7   0        234.94        244.41         7.62 o                         
  -3   7   0       1587.51       1714.35        27.90 o                         
  -2   7   0         99.18        110.30         4.27 o                         
  -1   7   0          5.34          6.56         1.41 o                         
   0   7   0         44.95         40.25         3.39 o                         
   1   7   0        199.41        192.87         6.26 o                         
   2   7   0         72.55         80.05         4.50 o                         
   3   7   0        314.89        321.45        10.34 o                         
   4   7   0          0.57         -2.17         2.17 o                         
   5   7   0        355.39        397.29        10.90 o                         
   6   7   0        390.95        421.06        11.58 o                         
 -10   8   0         32.49         42.29         3.25 o                         
  -9   8   0          0.10         -0.36         2.46 o                         
  -8   8   0          3.98          6.85         2.11 o                         
  -7   8   0         76.31         79.58         5.12 o                         
  -6   8   0        678.13        650.49        17.04 o                         
  -5   8   0        742.77        771.06        18.33 o                         
  -4   8   0        875.98        940.76        20.38 o                         
  -3   8   0        185.41        182.23         5.96 o                         
  -2   8   0          9.78         12.53         1.76 o                         
  -1   8   0        421.77        412.83        12.92 o                         
   0   8   0       1354.20       1333.18        18.44 o                         
   1   8   0        396.73        402.22        11.18 o                         
   2   8   0         53.31         57.68         4.46 o                         
   3   8   0         79.33         80.67         4.94 o                         
   4   8   0          3.89          3.00         1.71 o                         
   5   8   0          0.78          0.71         1.48 o                         
 -10   9   0        346.47        363.50        10.83 o                         
  -9   9   0        154.11        167.63         6.50 o                         
  -8   9   0         45.22         44.48         3.76 o                         
  -7   9   0        117.55        128.58         6.09 o                         
  -6   9   0        693.46        716.22        18.15 o                         
  -5   9   0        283.36        276.39         9.03 o                         
  -4   9   0          2.88          2.58         1.31 o                         
  -3   9   0        284.87        290.85         9.06 o                         
  -2   9   0        474.05        461.93        14.09 o                         
  -1   9   0        457.40        478.88        14.54 o                         
   0   9   0          8.07         11.79         1.71 o                         
   1   9   0          1.70          1.03         2.16 o                         
   2   9   0        724.49        701.02        18.10 o                         
   3   9   0         23.50         32.20         3.06 o                         
   4   9   0        171.79        163.46         5.63 o                         
  -9  10   0         31.67         30.91         2.75 o                         
  -8  10   0         86.90         98.25         5.11 o                         
  -7  10   0        566.97        634.91        16.43 o                         
  -6  10   0          9.47          8.64         2.63 o                         
  -5  10   0          8.12         10.31         2.08 o                         
  -4  10   0        503.26        538.73        15.57 o                         
  -3  10   0        144.81        145.01         6.75 o                         
  -2  10   0          5.72          5.47         1.69 o                         
  -1  10   0        222.92        212.45         7.88 o                         
   0  10   0          8.07          8.08         1.77 o                         
   1  10   0          8.38          9.23         2.12 o                         
   2  10   0         11.08         11.00         2.01 o                         
  -8  11   0        100.47        100.60         4.50 o                         
  -7  11   0        341.96        346.11         9.27 o                         
  -6  11   0        183.11        187.59         6.82 o                         
  -5  11   0         38.28         38.45         3.40 o                         
  -4  11   0        221.35        214.99         7.66 o                         
  -3  11   0         24.01         26.35         2.65 o                         
  -2  11   0        180.12        180.44         6.85 o                         
  -1  11   0         13.11         15.73         2.40 o                         
   0  11   0         10.78         14.51         1.40 o                         
   1  11   0         44.04         41.53         2.81 o                         
  -6  12   0         97.03        103.90         4.42 o                         
  -5  12   0         83.94         87.34         4.18 o                         
  -4  12   0        201.27        226.24         6.84 o                         
  -3  12   0        188.80        198.92         6.47 o                         
  -2  12   0         12.26         17.34         1.76 o                         
   1 -12   1         19.95         23.48         2.08 o                         
   2 -12   1         42.33         40.13         2.93 o                         
   3 -12   1          0.45         -1.24         1.62 o                         
   4 -12   1         27.35         29.92         2.64 o                         
   5 -12   1          5.37          5.23         1.72 o                         
   6 -12   1          1.43          0.90         1.53 o                         
  -1 -11   1          2.98          2.75         1.63 o                         
   0 -11   1          1.74          0.71         1.81 o                         
   1 -11   1          1.91          1.66         1.63 o                         
   2 -11   1        165.67        159.43         6.68 o                         
   3 -11   1          0.22          0.00         1.41 o                         
   4 -11   1          0.89          0.33         2.18 o                         
   5 -11   1         42.50         37.79         3.38 o                         
   6 -11   1        165.11        170.29         6.53 o                         
   7 -11   1         41.04         46.82         3.40 o                         
   8 -11   1        202.82        226.36         6.86 o                         
  -3 -10   1          2.03          4.59         1.38 o                         
  -2 -10   1         28.24         23.98         2.40 o                         
  -1 -10   1         55.00         55.07         4.15 o                         
   0 -10   1          0.95          0.17         1.45 o                         
   1 -10   1         44.77         51.43         4.16 o                         
   2 -10   1          1.98          0.37         2.44 o                         
   3 -10   1        570.78        606.45        16.48 o                         
   4 -10   1        312.66        345.57        10.11 o                         
   5 -10   1         65.59         67.28         4.46 o                         
   6 -10   1        209.26        211.25         7.75 o                         
   7 -10   1         25.97         31.90         3.29 o                         
   8 -10   1        187.89        180.36         6.68 o                         
   9 -10   1        131.45        134.48         5.41 o                         
  -4  -9   1          7.70          6.17         2.01 o                         
  -3  -9   1         87.23         97.71         5.06 o                         
  -2  -9   1         85.03         88.54         5.26 o                         
  -1  -9   1         41.63         44.42         3.82 o                         
   0  -9   1        415.16        425.20        31.45 o                         
   1  -9   1        605.73        604.56        16.50 o                         
   2  -9   1        354.15        346.47        10.12 o                         
   3  -9   1        373.51        374.62        10.49 o                         
   4  -9   1        122.01        116.92         5.03 o                         
   5  -9   1          6.75          7.47         2.20 o                         
   6  -9   1         61.25         59.52         4.24 o                         
   7  -9   1        534.63        526.70        15.45 o                         
   8  -9   1        440.16        437.91        13.53 o                         
   9  -9   1          6.69          7.53         2.41 o                         
  10  -9   1          0.05          1.14         1.14 o                         
  -5  -8   1          2.71          4.97         1.51 o                         
  -4  -8   1         62.25         64.26         4.60 o                         
  -3  -8   1        282.29        317.17        10.03 o                         
  -2  -8   1        199.61        185.94         7.43 o                         
  -1  -8   1         16.49         13.63         2.16 o                         
   0  -8   1         11.43          6.39         3.64 o                         
   1  -8   1          8.60         13.80         1.88 o                         
   2  -8   1          6.95          6.54         1.64 o                         
   3  -8   1         45.31         35.47         2.83 o                         
   4  -8   1          0.71          0.00         2.33 o                         
   5  -8   1        324.64        329.23         9.56 o                         
   6  -8   1         46.83         53.59         3.33 o                         
   7  -8   1        134.64        134.66         6.22 o                         
   8  -8   1        162.97        153.16         6.79 o                         
   9  -8   1        704.55        654.09        17.09 o                         
  10  -8   1        198.79        206.52         7.13 o                         
  -6  -7   1          2.80          4.09         1.88 o                         
  -5  -7   1        141.54        128.94         6.18 o                         
  -4  -7   1        116.30        131.24         6.36 o                         
  -3  -7   1         31.60         32.80         3.33 o                         
  -2  -7   1         60.35         60.20         3.57 o                         
  -1  -7   1         34.44         30.07         2.64 o                         
   0  -7   1        288.91        303.36         8.19 o                         
   1  -7   1         33.48         49.88         2.88 o                         
   2  -7   1        412.30        468.33        12.35 o                         
   3  -7   1          5.96          7.20         1.30 o                         
   4  -7   1        208.43        246.22         7.48 o                         
   5  -7   1         36.92         32.10         2.68 o                         
   6  -7   1       1292.86       1253.81        24.60 o                         
   7  -7   1         87.84         90.03         4.46 o                         
   8  -7   1          3.51          3.96         1.52 o                         
   9  -7   1        166.88        177.99         7.30 o                         
  10  -7   1        635.39        656.84        16.93 o                         
  -7  -6   1        144.60        143.80         5.79 o                         
  -6  -6   1          1.17          0.54         2.13 o                         
  -5  -6   1         14.57         13.78         2.86 o                         
  -4  -6   1         70.68         64.24         4.10 o                         
  -3  -6   1         40.05         42.04         3.36 o                         
  -2  -6   1        161.54        151.71         5.32 o                         
  -1  -6   1        132.82        134.90         4.65 o                         
   0  -6   1       1090.17        948.84        67.02 o                         
   1  -6   1       2596.89       2694.25        36.54 o                         
   2  -6   1         85.41         89.93         3.37 o                         
   3  -6   1        246.20        236.00         6.52 o                         
   4  -6   1        925.68        965.15        18.39 o                         
   5  -6   1         47.42         58.69         3.12 o                         
   6  -6   1        939.14        928.22        19.99 o                         
   7  -6   1          4.03          9.15         1.97 o                         
   8  -6   1        303.14        317.65        10.06 o                         
   9  -6   1        402.11        407.95        11.55 o                         
  10  -6   1        237.42        240.20         8.55 o                         
  11  -6   1          1.16          0.00         1.92 o                         
  -8  -5   1         42.60         42.11         3.15 o                         
  -7  -5   1         45.99         45.37         4.38 o                         
  -6  -5   1        275.21        272.69        10.18 o                         
  -5  -5   1          3.55          4.76         2.14 o                         
  -4  -5   1       1685.74       1710.49        31.90 o                         
  -3  -5   1       1663.89       1713.60        29.30 o                         
  -2  -5   1         71.89         63.19         3.28 o                         
  -1  -5   1        319.14        292.35         8.51 o                         
   0  -5   1        107.35         87.78         2.20 o                         
   1  -5   1        245.69        288.00         7.67 o                         
   2  -5   1         66.00         72.23         2.70 o                         
   3  -5   1       4295.59       4554.93        54.09 o                         
   4  -5   1       4364.73       4430.59        53.94 o                         
   5  -5   1        112.39        110.99         4.08 o                         
   6  -5   1        978.00       1021.02        20.39 o                         
   7  -5   1       1298.68       1268.33        24.91 o                         
   8  -5   1         81.63         87.77         4.99 o                         
   9  -5   1         98.48         84.27         5.35 o                         
  10  -5   1         23.71         31.98         3.25 o                         
  11  -5   1         24.07         27.24         3.15 o                         
  -8  -4   1         28.89         29.82         3.91 o                         
  -7  -4   1         18.20         17.58         4.39 o                         
  -6  -4   1        683.93        687.77        18.90 o                         
  -5  -4   1          4.18          8.92         2.15 o                         
  -4  -4   1        943.25       1095.48        24.03 o                         
  -3  -4   1         83.61        120.49         4.57 o                         
  -2  -4   1       1566.13       1611.96        24.31 o                         
  -1  -4   1        721.56        746.55        13.29 o                         
   0  -4   1        190.49        187.94        10.02 o                         
   1  -4   1         66.40        101.52         3.19 o                         
   2  -4   1        195.65        239.73         6.19 o                         
   3  -4   1        220.51        247.13         6.74 o                         
   4  -4   1       3166.59       3456.07        42.84 o                         
   5  -4   1        642.27        696.93        14.51 o                         
   6  -4   1          0.94          2.41         1.38 o                         
   7  -4   1        222.96        220.81         6.67 o                         
   8  -4   1        104.45         88.68         4.58 o                         
   9  -4   1         24.18         24.61         3.10 o                         
  10  -4   1        134.34         98.53         5.79 o                         
  11  -4   1         18.10         21.82         3.00 o                         
  -9  -3   1         47.15         50.88         4.48 o                         
  -8  -3   1          7.19          7.20         3.05 o                         
  -7  -3   1        478.55        500.89        16.84 o                         
  -6  -3   1       1845.21       1806.24        39.02 o                         
  -5  -3   1        275.12        278.85        10.16 o                         
  -4  -3   1        672.76        696.94        18.96 o                         
  -3  -3   1          3.91          5.33         1.52 o                         
  -2  -3   1        319.29        354.71         8.44 o                         
  -1  -3   1       1880.87       1814.33        23.29 o                         
   0  -3   1         66.20         75.06         7.70 o                         
   1  -3   1       2437.76       2699.65        31.27 o                         
   2  -3   1       5257.90       5471.22        59.67 o                         
   3  -3   1       1214.42       1222.05        17.57 o                         
   4  -3   1         10.02         24.38         1.75 o                         
   5  -3   1       2770.81       3064.57        40.15 o                         
   6  -3   1       1666.62       1741.94        28.21 o                         
   7  -3   1         54.19         45.45         3.07 o                         
   8  -3   1          0.39          0.00         2.26 o                         
   9  -3   1        948.65        881.64        22.05 o                         
  10  -3   1        533.45        506.42        13.72 o                         
  11  -3   1         33.99         41.21         3.75 o                         
  -9  -2   1         57.37         68.02         5.32 o                         
  -8  -2   1          2.00          7.85         2.67 o                         
  -7  -2   1          1.27         -2.95         3.18 o                         
  -6  -2   1        174.67        166.76         6.27 o                         
  -5  -2   1        134.47        137.10         5.08 o                         
  -4  -2   1       1279.70       1314.93        23.16 o                         
  -3  -2   1       2945.30       2973.29        41.64 o                         
  -2  -2   1         71.44         91.17         2.85 o                         
  -1  -2   1         10.90          5.56         0.84 o                         
   0  -2   1       1325.89       1181.14        32.18 o                         
   1  -2   1          3.27          5.21         0.69 o                         
   2  -2   1       3958.64       4392.21        47.98 o                         
   3  -2   1         43.88         32.61         1.59 o                         
   4  -2   1        269.00        245.74         6.86 o                         
   5  -2   1         20.28         19.14         1.77 o                         
   6  -2   1        475.16        497.25        13.12 o                         
   7  -2   1         62.74         55.47         3.59 o                         
   8  -2   1        149.39        146.84         7.10 o                         
   9  -2   1        391.04        364.05        11.77 o                         
  10  -2   1         34.57         35.42         4.11 o                         
 -10  -1   1          9.65          8.22         3.19 o                         
  -9  -1   1         11.59         13.37         3.35 o                         
  -8  -1   1          1.35          8.08         2.57 o                         
  -7  -1   1        201.25        192.37         6.61 o                         
  -6  -1   1         95.82         91.57         4.21 o                         
  -5  -1   1       1510.27       1598.56        25.54 o                         
  -4  -1   1        309.62        316.75         8.28 o                         
  -3  -1   1         91.64         90.06         2.66 o                         
  -2  -1   1         58.33         84.93         2.47 o                         
  -1  -1   1         88.10         72.82         2.19 o                         
   0  -1   1         42.45         37.89         0.79 o                         
   1  -1   1         84.38         68.97         2.08 o                         
   2  -1   1       5912.31       5997.27       131.92 o                         
   3  -1   1      13638.87      11992.20       236.48 o                         
   4  -1   1         40.64         23.36         1.71 o                         
   5  -1   1        274.03        373.80        10.19 o                         
   6  -1   1        753.22        759.43        17.38 o                         
   7  -1   1       1395.33       1305.54        26.57 o                         
   8  -1   1        554.65        609.02        18.26 o                         
   9  -1   1          7.12          5.29         2.37 o                         
  10  -1   1         28.24         30.23         3.70 o                         
 -10   0   1        368.27        363.21        11.48 o                         
  -9   0   1         17.20         20.33         3.26 o                         
  -8   0   1        656.92        617.00        17.57 o                         
  -7   0   1        414.81        412.62        13.01 o                         
  -6   0   1       1848.63       1816.97        28.95 o                         
  -5   0   1       3972.12       4679.44        56.25 o                         
  -4   0   1        122.27        114.65         3.72 o                         
  -3   0   1       3201.23       3213.26        36.92 o                         
  -2   0   1       1391.59       1551.14        18.47 o                         
  -1   0   1          1.69          3.45         0.48 o                         
   0   0   1       2284.62       2045.53        16.01 o                         
   1   0   1        838.27        910.54        11.95 o                         
   2   0   1       1295.87       1390.12        18.34 o                         
   3   0   1       1046.96       1174.95        17.73 o                         
   4   0   1          8.55         13.18         1.59 o                         
   5   0   1        637.90        692.95        15.60 o                         
   6   0   1        829.39        796.47        18.98 o                         
   7   0   1         30.30         37.98         3.39 o                         
   8   0   1         93.11         85.60         6.35 o                         
   9   0   1        115.70        129.28         8.15 o                         
  10   0   1         61.60         64.64         4.59 o                         
 -11   1   1        104.96        108.13         6.12 o                         
 -10   1   1        118.64        128.79         6.57 o                         
  -9   1   1        319.11        319.76        10.24 o                         
  -8   1   1        137.46        160.47         5.98 o                         
  -7   1   1       1921.52       1843.07        30.70 o                         
  -6   1   1          4.83         16.80         1.73 o                         
  -5   1   1          2.41          1.51         0.97 o                         
  -4   1   1         84.44         90.19         2.75 o                         
  -3   1   1        658.00        713.59        10.96 o                         
  -2   1   1       1213.38       1197.39        14.82 o                         
  -1   1   1      10664.80      10651.39       157.12 o                         
   0   1   1          6.09         19.03         0.81 o                         
   1   1   1        746.03        711.62        11.91 o                         
   2   1   1          4.52         11.15         1.66 o                         
   3   1   1         45.66         46.97         2.54 o                         
   4   1   1          0.07          1.84         1.26 o                         
   5   1   1        140.42        127.49         5.11 o                         
   6   1   1       1878.31       1873.92        35.20 o                         
   7   1   1       4249.58       4219.87        65.48 o                         
   8   1   1         66.19         65.43         6.61 o                         
   9   1   1        116.62        124.99         6.88 o                         
 -11   2   1         24.00         20.20         3.12 o                         
 -10   2   1        208.38        190.52         7.90 o                         
  -9   2   1         62.60         57.98         4.47 o                         
  -8   2   1         81.94         77.88         4.18 o                         
  -7   2   1        190.72        171.07         5.59 o                         
  -6   2   1        797.68        856.61        16.83 o                         
  -5   2   1        965.27        992.90        16.83 o                         
  -4   2   1       1758.26       1954.05        25.57 o                         
  -3   2   1        117.81        104.87         2.97 o                         
  -2   2   1        441.10        429.08         7.29 o                         
  -1   2   1        183.56        249.03         4.96 o                         
   0   2   1      34166.32      31930.66      1005.87 o                         
   1   2   1       3122.72       3266.69        38.86 o                         
   2   2   1        626.90        693.13        14.29 o                         
   3   2   1        233.09        207.95         6.12 o                         
   4   2   1          4.76          8.41         2.18 o                         
   5   2   1        245.93        259.12         9.04 o                         
   6   2   1         60.63         53.41         5.13 o                         
   7   2   1        280.47        275.33        12.56 o                         
   8   2   1        658.80        696.08        21.97 o                         
   9   2   1        160.83        160.81         6.53 o                         
 -11   3   1          0.20          4.84         2.00 o                         
 -10   3   1          4.67          9.11         2.25 o                         
  -9   3   1         91.23         69.33         4.85 o                         
  -8   3   1        268.65        252.99         8.48 o                         
  -7   3   1        328.48        324.20         8.93 o                         
  -6   3   1       1007.46       1068.27        19.50 o                         
  -5   3   1        200.79        271.35         7.82 o                         
  -4   3   1        112.75         71.09         2.60 o                         
  -3   3   1       1434.09       1494.51        20.16 o                         
  -2   3   1        365.72        337.95         6.92 o                         
  -1   3   1      22987.58      22730.27       344.76 o                         
   0   3   1        651.60        803.03        11.08 o                         
   1   3   1        651.94        738.94        13.44 o                         
   2   3   1       2075.92       2078.23        30.58 o                         
   3   3   1       2637.67       2698.36        40.38 o                         
   4   3   1        694.73        650.70        17.79 o                         
   5   3   1       1342.12       1385.10        30.27 o                         
   6   3   1        118.83        126.54         7.61 o                         
   7   3   1         10.71         12.08         3.42 o                         
   8   3   1         53.95         52.27         4.41 o                         
 -11   4   1         18.66         15.19         2.59 o                         
 -10   4   1        193.11        196.95         7.86 o                         
  -9   4   1        115.72        121.37         6.06 o                         
  -8   4   1        433.92        421.78        13.33 o                         
  -7   4   1       1278.61       1277.07        23.90 o                         
  -6   4   1         53.83         45.23         2.63 o                         
  -5   4   1          4.13          8.82         1.39 o                         
  -4   4   1        920.35        938.50        15.96 o                         
  -3   4   1        345.97        311.34         7.63 o                         
  -2   4   1        367.69        342.12         7.80 o                         
  -1   4   1        321.04        345.30         7.91 o                         
   0   4   1        701.45        767.57         9.74 o                         
   1   4   1         63.81         64.65         2.95 o                         
   2   4   1          1.79          1.12         1.64 o                         
   3   4   1         71.47         75.36         4.23 o                         
   4   4   1        317.85        340.67        10.83 o                         
   5   4   1        226.06        195.89         7.50 o                         
   6   4   1          1.76          3.84         2.35 o                         
   7   4   1          2.48          2.90         1.92 o                         
   8   4   1         29.07         30.36         2.75 o                         
 -11   5   1        168.57        153.82         6.31 o                         
 -10   5   1        210.81        211.07         7.92 o                         
  -9   5   1         13.32         13.98         2.32 o                         
  -8   5   1        118.56        107.32         4.83 o                         
  -7   5   1        359.32        397.68        12.22 o                         
  -6   5   1          4.41          8.12         1.56 o                         
  -5   5   1         33.94         40.71         2.46 o                         
  -4   5   1       2379.01       2595.39        34.86 o                         
  -3   5   1       1675.50       1811.97        25.98 o                         
  -2   5   1          8.43          5.97         1.19 o                         
  -1   5   1        115.37        168.36         5.10 o                         
   0   5   1        865.42        909.93        22.03 o                         
   1   5   1          3.20          1.06         1.19 o                         
   2   5   1        140.77        137.33         5.06 o                         
   3   5   1        173.86        150.43         5.96 o                         
   4   5   1        228.89        239.55         8.09 o                         
   5   5   1        481.56        453.01        13.02 o                         
   6   5   1       1072.24       1056.41        23.32 o                         
   7   5   1         79.47         88.39         4.53 o                         
 -11   6   1          1.73          1.24         1.74 o                         
 -10   6   1          0.93          0.73         2.44 o                         
  -9   6   1          4.69          1.57         2.08 o                         
  -8   6   1        467.01        457.71        14.25 o                         
  -7   6   1         39.19         42.34         3.26 o                         
  -6   6   1        483.00        482.66        13.30 o                         
  -5   6   1          9.97          9.01         1.80 o                         
  -4   6   1        241.79        228.23         6.70 o                         
  -3   6   1        409.85        358.98         9.93 o                         
  -2   6   1         50.83         68.77         3.20 o                         
  -1   6   1        270.77        264.40         7.24 o                         
   0   6   1        537.21        503.13        17.31 o                         
   1   6   1          2.67          3.56         1.41 o                         
   2   6   1        104.54        120.29         5.22 o                         
   3   6   1        130.00        114.07         5.55 o                         
   4   6   1         56.48         63.33         5.01 o                         
   5   6   1          0.22         -1.07         1.77 o                         
   6   6   1         79.68         83.78         4.60 o                         
 -11   7   1         14.35         15.14         2.06 o                         
 -10   7   1         51.17         44.15         3.59 o                         
  -9   7   1          5.78          4.82         2.26 o                         
  -8   7   1        338.41        333.37        10.07 o                         
  -7   7   1       1095.85       1070.90        22.70 o                         
  -6   7   1        141.82        131.58         5.16 o                         
  -5   7   1          7.27         10.65         1.73 o                         
  -4   7   1        172.66        186.94         5.67 o                         
  -3   7   1          0.48          2.59         1.12 o                         
  -2   7   1         44.06         39.64         2.64 o                         
  -1   7   1        306.01        296.18         8.50 o                         
   0   7   1        686.81        652.21        11.54 o                         
   1   7   1         39.58         38.80         2.93 o                         
   2   7   1       1458.82       1462.88        29.15 o                         
   3   7   1        987.74        953.69        22.85 o                         
   4   7   1        205.95        206.42         7.96 o                         
   5   7   1          1.69          2.05         1.78 o                         
 -10   8   1        130.31        143.94         6.06 o                         
  -9   8   1         31.16         29.40         3.24 o                         
  -8   8   1          0.47         -2.52         2.52 o                         
  -7   8   1        203.42        213.74         8.01 o                         
  -6   8   1         83.16         85.24         4.28 o                         
  -5   8   1        116.09        119.21         4.94 o                         
  -4   8   1        861.85        828.11        18.96 o                         
  -3   8   1        522.27        534.61        14.67 o                         
  -2   8   1        248.26        247.42         8.05 o                         
  -1   8   1          3.85          1.27         1.62 o                         
   0   8   1        169.96        164.82         4.31 o                         
   1   8   1        133.94        122.10         6.45 o                         
   2   8   1        264.82        240.36         9.00 o                         
   3   8   1        193.19        175.66         7.50 o                         
   4   8   1        244.92        243.44         7.78 o                         
 -10   9   1        180.14        196.84         6.71 o                         
  -9   9   1         33.30         33.69         3.00 o                         
  -8   9   1        156.31        160.58         6.68 o                         
  -7   9   1          2.82          2.99         1.72 o                         
  -6   9   1         12.02         14.84         2.68 o                         
  -5   9   1        305.88        335.13         9.96 o                         
  -4   9   1        162.02        161.05         6.95 o                         
  -3   9   1        129.05        127.82         6.24 o                         
  -2   9   1        153.60        139.57         6.46 o                         
  -1   9   1          2.60          1.56         1.83 o                         
   0   9   1         15.02         14.78         1.90 o                         
   1   9   1        521.80        486.59        15.03 o                         
   2   9   1          0.55         -0.35         2.05 o                         
   3   9   1         31.51         29.52         2.75 o                         
  -9  10   1        110.32        110.44         4.70 o                         
  -8  10   1         14.49         21.74         2.69 o                         
  -7  10   1         98.91        101.32         5.11 o                         
  -6  10   1          1.46          2.88         1.76 o                         
  -5  10   1        160.86        175.41         7.06 o                         
  -4  10   1        788.20        819.85        19.74 o                         
  -3  10   1        129.95        135.88         6.35 o                         
  -2  10   1         60.82         52.01         4.11 o                         
  -1  10   1          2.68          4.62         1.70 o                         
   0  10   1        155.64        148.46         4.53 o                         
   1  10   1        254.00        248.40         7.86 o                         
   2  10   1          8.66          8.60         1.70 o                         
  -8  11   1        167.05        182.58         6.22 o                         
  -7  11   1          4.45          0.85         2.34 o                         
  -6  11   1         11.22         12.88         1.91 o                         
  -5  11   1          8.07          5.98         1.79 o                         
  -4  11   1        113.16        100.42         5.20 o                         
  -3  11   1         18.47         17.16         2.26 o                         
  -2  11   1        107.49        116.35         5.47 o                         
  -1  11   1        583.14        614.31        15.09 o                         
   0  11   1         59.67         61.62         2.47 o                         
  -6  12   1          2.24          0.57         1.30 o                         
  -5  12   1          7.29          9.30         1.76 o                         
  -4  12   1         58.17         63.52         3.74 o                         
  -3  12   1        107.04        110.57         4.44 o                         
   1 -12   2          2.64          0.42         1.67 o                         
   2 -12   2        147.61        151.00         5.51 o                         
   3 -12   2         16.99         25.24         2.38 o                         
   4 -12   2        159.96        173.77         6.12 o                         
   5 -12   2         89.88         91.58         4.44 o                         
   6 -12   2        128.25        141.45         5.12 o                         
  -1 -11   2          0.33          2.63         1.25 o                         
   0 -11   2          6.61          9.05         1.28 o                         
   1 -11   2          6.80          9.90         2.24 o                         
   2 -11   2         59.86         75.36         4.66 o                         
   3 -11   2        184.37        194.92         7.38 o                         
   4 -11   2         26.56         34.00         3.17 o                         
   5 -11   2         12.50         14.28         2.19 o                         
   6 -11   2        409.99        449.47        12.98 o                         
   7 -11   2          2.00          4.60         1.64 o                         
   8 -11   2        108.66        109.40         4.61 o                         
  -3 -10   2        164.24        155.78         5.68 o                         
  -2 -10   2         76.13         72.03         4.26 o                         
  -1 -10   2         19.06         19.16         2.49 o                         
   0 -10   2        306.96        328.36        10.88 o                         
   1 -10   2         18.84         23.62         2.84 o                         
   2 -10   2          0.46          0.37         1.86 o                         
   3 -10   2        481.77        527.69        15.48 o                         
   4 -10   2         99.57        100.27         5.34 o                         
   5 -10   2         49.92         48.74         3.80 o                         
   6 -10   2         42.04         40.55         3.70 o                         
   7 -10   2         68.72         70.53         4.52 o                         
   8 -10   2         11.24         17.49         2.07 o                         
   9 -10   2          7.42          6.12         1.73 o                         
  -4  -9   2        168.51        162.79         6.20 o                         
  -3  -9   2        182.39        173.65         6.97 o                         
  -2  -9   2         15.89         16.45         2.84 o                         
  -1  -9   2          9.05          9.28         2.23 o                         
   0  -9   2         57.91         62.96         3.06 o                         
   1  -9   2        174.34        173.43         6.99 o                         
   2  -9   2          0.05         -0.73         2.49 o                         
   3  -9   2         17.54         17.79         2.22 o                         
   4  -9   2          3.19          1.86         2.70 o                         
   5  -9   2          1.07          3.03         1.64 o                         
   6  -9   2         21.98         25.78         3.06 o                         
   7  -9   2         33.85         35.94         3.49 o                         
   8  -9   2         45.39         42.37         3.72 o                         
   9  -9   2        210.73        202.33         7.24 o                         
  -5  -8   2        396.46        391.23        12.35 o                         
  -4  -8   2        113.26        111.42         5.87 o                         
  -3  -8   2        136.59        140.57         6.53 o                         
  -2  -8   2        399.00        390.12        11.06 o                         
  -1  -8   2          0.27          2.18         1.18 o                         
   0  -8   2        134.34        143.15         8.47 o                         
   1  -8   2        260.03        260.69         8.22 o                         
   2  -8   2          0.96          3.77         1.26 o                         
   3  -8   2        185.68        203.20         6.30 o                         
   4  -8   2        122.32        118.19         4.92 o                         
   5  -8   2        356.57        380.06        10.45 o                         
   6  -8   2        162.50        168.63         7.10 o                         
   7  -8   2       1054.64       1071.79        23.47 o                         
   8  -8   2         12.55         12.91         2.48 o                         
   9  -8   2        410.50        441.77        13.58 o                         
  10  -8   2        139.50        147.69         6.00 o                         
  -6  -7   2        269.12        285.04         8.89 o                         
  -5  -7   2         85.98         94.26         5.38 o                         
  -4  -7   2        261.63        282.47         9.43 o                         
  -3  -7   2        388.37        386.50        10.87 o                         
  -2  -7   2       1472.12       1444.41        26.83 o                         
  -1  -7   2          2.96          0.95         2.51 o                         
   0  -7   2        159.72        137.08         7.74 o                         
   1  -7   2       1340.02       1353.97        23.88 o                         
   2  -7   2        220.48        264.85         7.65 o                         
   3  -7   2        413.88        369.93        11.07 o                         
   4  -7   2        184.57        167.64         5.40 o                         
   5  -7   2        551.95        559.19        14.98 o                         
   6  -7   2        170.58        176.17         6.23 o                         
   7  -7   2        473.24        475.09        14.72 o                         
   8  -7   2        787.13        721.03        18.96 o                         
   9  -7   2          0.04          2.33         1.62 o                         
  10  -7   2         59.35         61.20         4.19 o                         
  -7  -6   2         29.59         28.45         3.23 o                         
  -6  -6   2         48.21         58.27         4.93 o                         
  -5  -6   2          1.87          0.45         2.23 o                         
  -4  -6   2         32.09         24.99         2.90 o                         
  -3  -6   2        295.77        309.63         9.09 o                         
  -2  -6   2        311.93        287.73         8.20 o                         
  -1  -6   2       4490.80       4348.78        54.99 o                         
   0  -6   2       1473.74       1415.84        16.38 o                         
   1  -6   2         48.58         54.93         2.74 o                         
   2  -6   2        129.60        126.83         4.06 o                         
   3  -6   2        553.13        574.49        13.17 o                         
   4  -6   2        422.98        418.32        11.38 o                         
   5  -6   2         24.10         27.20         2.25 o                         
   6  -6   2         56.51         49.02         3.36 o                         
   7  -6   2        171.69        171.16         6.13 o                         
   8  -6   2         81.13         61.75         4.60 o                         
   9  -6   2        127.00        141.04         6.53 o                         
  10  -6   2        184.84        176.73         7.28 o                         
  -8  -5   2          2.59          2.83         2.15 o                         
  -7  -5   2        987.23        984.18        24.69 o                         
  -6  -5   2        210.03        215.88         9.20 o                         
  -5  -5   2        426.44        441.41        12.95 o                         
  -4  -5   2         84.53         80.37         4.23 o                         
  -3  -5   2          0.29          0.00         1.74 o                         
  -2  -5   2         76.54         65.58         3.05 o                         
  -1  -5   2        133.16        123.09         3.88 o                         
   0  -5   2        525.34        606.71        31.08 o                         
   1  -5   2         69.62         49.96         2.28 o                         
   2  -5   2          9.12          9.83         1.22 o                         
   3  -5   2        957.19       1121.26        18.75 o                         
   4  -5   2         23.59         27.56         1.94 o                         
   5  -5   2        197.25        208.29         6.58 o                         
   6  -5   2        187.16        194.64         6.09 o                         
   7  -5   2         11.45          9.49         1.99 o                         
   8  -5   2         72.22         66.19         4.68 o                         
   9  -5   2        319.71        295.53        10.14 o                         
  10  -5   2        291.23        300.02         9.79 o                         
  -9  -4   2         67.81         60.09         4.27 o                         
  -8  -4   2        241.36        260.22        11.57 o                         
  -7  -4   2         69.25         69.07         6.95 o                         
  -6  -4   2        259.18        278.57        11.29 o                         
  -5  -4   2        314.68        315.68        10.26 o                         
  -4  -4   2       1852.71       2048.05        33.69 o                         
  -3  -4   2       1556.28       1522.86        24.50 o                         
  -2  -4   2        462.91        427.39        10.03 o                         
  -1  -4   2        230.46        244.15         6.72 o                         
   0  -4   2         17.26         14.92         0.94 o                         
   1  -4   2        853.70        864.45        13.85 o                         
   2  -4   2        120.17        157.51         4.29 o                         
   3  -4   2       1468.41       1523.13        22.13 o                         
   4  -4   2         40.30         81.88         3.13 o                         
   5  -4   2         14.97          7.25         1.60 o                         
   6  -4   2          4.20          7.87         1.65 o                         
   7  -4   2        205.31        180.86         6.40 o                         
   8  -4   2         25.14         31.31         3.56 o                         
   9  -4   2        277.82        294.99        10.30 o                         
  10  -4   2        263.41        258.56         9.54 o                         
  -9  -3   2        507.86        540.69        14.41 o                         
  -8  -3   2        275.86        299.13        11.20 o                         
  -7  -3   2         25.06         37.60         3.87 o                         
  -6  -3   2        464.36        468.36        13.25 o                         
  -5  -3   2         12.25         18.95         2.41 o                         
  -4  -3   2       1824.83       1844.89        34.41 o                         
  -3  -3   2       5335.87       5678.07        65.91 o                         
  -2  -3   2       1422.17       1287.03        18.71 o                         
  -1  -3   2        377.46        343.02         7.21 o                         
   0  -3   2       1407.13       1265.40        50.17 o                         
   1  -3   2        174.06        160.53         4.48 o                         
   2  -3   2       1934.95       1915.01        24.43 o                         
   3  -3   2       3727.87       4231.82        49.25 o                         
   4  -3   2         38.84         28.39         1.97 o                         
   5  -3   2        168.70        187.74         6.03 o                         
   6  -3   2        959.32        893.89        19.24 o                         
   7  -3   2        383.39        373.62        10.72 o                         
   8  -3   2         39.59         29.54         3.60 o                         
   9  -3   2          3.62          8.82         2.60 o                         
  10  -3   2          6.39         10.17         2.62 o                         
 -10  -2   2        284.87        310.68         9.87 o                         
  -9  -2   2          2.32         -2.26         3.16 o                         
  -8  -2   2        329.69        329.20        10.86 o                         
  -7  -2   2          5.58          8.91         2.11 o                         
  -6  -2   2         70.43         71.87         3.75 o                         
  -5  -2   2        423.02        448.12        11.98 o                         
  -4  -2   2       1837.83       2015.16        28.68 o                         
  -3  -2   2          2.91          4.19         1.17 o                         
  -2  -2   2       4386.65       3942.51        44.75 o                         
  -1  -2   2          1.98          6.58         0.82 o                         
   0  -2   2      11202.88      10186.62       316.11 o                         
   1  -2   2      15416.09      15784.52       248.14 o                         
   2  -2   2        370.67        380.28         7.48 o                         
   3  -2   2       1436.40       1517.05        21.21 o                         
   4  -2   2       1932.20       2459.37        32.93 o                         
   5  -2   2        618.48        623.49        14.23 o                         
   6  -2   2        214.34        189.86         6.05 o                         
   7  -2   2         27.03         20.40         2.93 o                         
   8  -2   2         20.01         16.84         3.19 o                         
   9  -2   2         41.62         54.01         4.94 o                         
  10  -2   2         30.06         27.99         3.75 o                         
 -10  -1   2       1206.78       1225.26        26.21 o                         
  -9  -1   2        101.56         94.61         5.89 o                         
  -8  -1   2         47.70         46.07         3.92 o                         
  -7  -1   2       1080.96       1063.89        22.33 o                         
  -6  -1   2       1093.85       1101.31        21.05 o                         
  -5  -1   2        395.36        326.42         9.13 o                         
  -4  -1   2        179.23        192.86         5.10 o                         
  -3  -1   2       2717.66       2774.32        33.24 o                         
  -2  -1   2         17.00         18.82         1.38 o                         
  -1  -1   2        926.58        885.86        12.65 o                         
   0  -1   2        724.49        691.69        38.68 o                         
   1  -1   2       1963.95       2160.33        25.24 o                         
   2  -1   2          5.40          7.40         1.12 o                         
   3  -1   2        193.40        239.93         6.65 o                         
   4  -1   2         89.31        148.78         5.04 o                         
   5  -1   2        396.13        420.40        11.92 o                         
   6  -1   2          5.81         21.84         2.51 o                         
   7  -1   2          4.06          3.32         1.95 o                         
   8  -1   2        124.90        121.75         7.33 o                         
   9  -1   2          2.08          0.00         3.04 o                         
  10  -1   2        212.79        192.04         7.26 o                         
 -11   0   2         46.65         48.24         4.26 o                         
 -10   0   2         11.20         15.12         2.76 o                         
  -9   0   2         23.83         23.87         3.02 o                         
  -8   0   2        232.14        219.56         7.11 o                         
  -7   0   2       1470.17       1488.22        26.82 o                         
  -6   0   2         10.54         23.49         2.07 o                         
  -5   0   2        489.83        482.63        10.93 o                         
  -4   0   2       1940.70       2034.21        26.63 o                         
  -3   0   2        206.80        247.50         5.77 o                         
  -2   0   2       4775.42       5235.27        56.10 o                         
  -1   0   2       2645.54       2948.30        32.79 o                         
   0   0   2          4.52          5.69         0.73 o                         
   1   0   2       1686.44       1707.75        22.00 o                         
   2   0   2       1374.56       1343.53        19.47 o                         
   3   0   2        376.57        426.59        10.23 o                         
   4   0   2         27.79         30.89         2.40 o                         
   5   0   2          3.52          4.55         1.38 o                         
   6   0   2          9.47         10.24         2.13 o                         
   7   0   2        269.04        271.22         9.40 o                         
   8   0   2        157.91        145.05         8.62 o                         
   9   0   2        421.44        435.19        13.29 o                         
 -11   1   2          4.54          0.36         3.26 o                         
 -10   1   2        279.54        268.08         9.32 o                         
  -9   1   2        497.23        475.85        12.56 o                         
  -8   1   2        232.57        231.64         7.10 o                         
  -7   1   2         92.63         90.26         4.01 o                         
  -6   1   2        286.81        278.89         8.76 o                         
  -5   1   2        974.03        967.55        16.53 o                         
  -4   1   2        764.86        714.87        12.24 o                         
  -3   1   2        502.59        514.04         8.92 o                         
  -2   1   2          2.05          3.09         0.83 o                         
  -1   1   2       3119.65       3366.75        37.00 o                         
   0   1   2         40.46         60.32         1.47 o                         
   1   1   2       2603.98       2635.06        33.04 o                         
   2   1   2        271.57        221.63         6.09 o                         
   3   1   2       2181.48       2040.68        31.85 o                         
   4   1   2         18.56          8.98         2.05 o                         
   5   1   2        560.89        504.95        13.82 o                         
   6   1   2        726.75        666.50        17.99 o                         
   7   1   2         43.28         38.65         5.06 o                         
   8   1   2         85.95         78.79         6.59 o                         
   9   1   2         45.87         43.72         3.56 o                         
 -11   2   2          7.80          8.57         2.26 o                         
 -10   2   2          1.96          3.18         1.59 o                         
  -9   2   2         34.52         49.61         4.26 o                         
  -8   2   2         85.96         83.55         4.20 o                         
  -7   2   2         13.62         11.16         1.73 o                         
  -6   2   2        145.63        181.27         5.82 o                         
  -5   2   2        471.31        535.27        11.34 o                         
  -4   2   2       1405.00       1438.53        20.29 o                         
  -3   2   2        436.19        436.01         8.25 o                         
  -2   2   2       1252.19       1330.66        17.36 o                         
  -1   2   2       4838.27       5046.86        54.96 o                         
   0   2   2      35327.50      34421.38       343.75 o                         
   1   2   2        224.25        275.81         7.64 o                         
   2   2   2        509.89        673.04        14.50 o                         
   3   2   2         55.59         69.90         3.51 o                         
   4   2   2        178.42        204.61         6.94 o                         
   5   2   2       1806.58       1783.80        35.39 o                         
   6   2   2       2267.53       2292.16        43.61 o                         
   7   2   2        111.95        108.12         7.17 o                         
   8   2   2          0.09          1.68         2.18 o                         
   9   2   2         13.47         11.53         2.15 o                         
 -11   3   2        704.12        639.57        16.76 o                         
 -10   3   2        348.66        347.45        10.51 o                         
  -9   3   2       1110.26       1020.57        22.87 o                         
  -8   3   2        233.47        220.66         6.84 o                         
  -7   3   2       2717.39       2719.82        39.53 o                         
  -6   3   2       2577.23       2500.97        35.15 o                         
  -5   3   2        103.32        123.72         3.87 o                         
  -4   3   2        111.57        107.93         3.24 o                         
  -3   3   2        861.06        951.60        14.69 o                         
  -2   3   2        290.10        314.79         6.98 o                         
  -1   3   2       1898.31       2167.23        27.34 o                         
   0   3   2       1745.32       2119.39        30.80 o                         
   1   3   2       1247.63       1465.69        22.99 o                         
   2   3   2         48.88         71.35         3.61 o                         
   3   3   2       1081.10       1102.84        22.54 o                         
   4   3   2          7.21          3.54         2.10 o                         
   5   3   2        205.25        209.46         7.59 o                         
   6   3   2         22.08         33.47         4.25 o                         
   7   3   2        899.23        896.60        22.22 o                         
   8   3   2          7.69          7.73         2.10 o                         
 -11   4   2          0.96          2.03         1.88 o                         
 -10   4   2          0.16         -1.55         1.97 o                         
  -9   4   2        324.81        346.01        10.28 o                         
  -8   4   2       1588.63       1585.80        28.87 o                         
  -7   4   2        199.18        198.52         6.03 o                         
  -6   4   2        115.12        114.03         4.15 o                         
  -5   4   2          3.04          2.67         1.05 o                         
  -4   4   2         70.13         68.85         2.82 o                         
  -3   4   2        545.75        476.07        10.05 o                         
  -2   4   2          0.92          3.61         0.99 o                         
  -1   4   2          7.94          7.93         1.15 o                         
   0   4   2       1672.70       1923.24        19.50 o                         
   1   4   2        197.15        231.25         6.87 o                         
   2   4   2        516.88        555.73        14.82 o                         
   3   4   2        137.05        142.28         5.77 o                         
   4   4   2         45.77         42.32         3.62 o                         
   5   4   2        411.84        411.51        12.46 o                         
   6   4   2        266.82        267.38         9.52 o                         
   7   4   2         34.51         37.71         3.31 o                         
 -11   5   2          9.12         13.79         2.31 o                         
 -10   5   2        102.92        102.77         5.53 o                         
  -9   5   2        319.65        348.50        10.38 o                         
  -8   5   2       1470.20       1420.54        27.14 o                         
  -7   5   2       2491.69       2589.47        39.11 o                         
  -6   5   2        542.85        589.04        14.30 o                         
  -5   5   2         91.00        113.41         4.01 o                         
  -4   5   2         31.73         46.32         2.42 o                         
  -3   5   2        362.52        337.45         8.96 o                         
  -2   5   2       1073.97       1194.41        19.66 o                         
  -1   5   2       4599.47       4707.12        57.03 o                         
   0   5   2        147.68        133.06         3.40 o                         
   1   5   2          1.22          1.40         1.29 o                         
   2   5   2         46.63         31.89         2.80 o                         
   3   5   2        121.05        119.68         5.52 o                         
   4   5   2          3.30          1.51         2.43 o                         
   5   5   2         15.99         10.74         3.05 o                         
   6   5   2        118.38        139.69         6.10 o                         
   7   5   2          9.04         11.86         1.88 o                         
 -11   6   2         96.93         92.51         5.00 o                         
 -10   6   2        110.98        116.76         5.84 o                         
  -9   6   2        115.04        105.70         5.61 o                         
  -8   6   2        159.59        151.00         5.82 o                         
  -7   6   2        161.06        164.32         5.74 o                         
  -6   6   2        176.00        193.90         6.01 o                         
  -5   6   2        316.67        238.36         7.20 o                         
  -4   6   2       1631.75       1728.92        27.46 o                         
  -3   6   2         59.55         70.22         3.25 o                         
  -2   6   2       1180.04       1265.00        22.13 o                         
  -1   6   2        200.38        192.74         6.38 o                         
   0   6   2        214.69        217.92         6.94 o                         
   1   6   2        167.70        181.00         6.15 o                         
   2   6   2        106.15        102.23         4.97 o                         
   3   6   2        373.09        373.31        11.75 o                         
   4   6   2         25.49         23.18         3.02 o                         
   5   6   2        458.62        460.54        13.91 o                         
   6   6   2         81.04         89.02         4.27 o                         
 -11   7   2        231.37        247.86         7.60 o                         
 -10   7   2        948.51        960.75        21.15 o                         
  -9   7   2        110.05        111.92         5.65 o                         
  -8   7   2        218.80        213.53         7.94 o                         
  -7   7   2         51.49         43.17         3.34 o                         
  -6   7   2        625.48        616.98        16.17 o                         
  -5   7   2        454.57        458.92        13.16 o                         
  -4   7   2          0.81          1.85         1.31 o                         
  -3   7   2        228.90        222.55         7.27 o                         
  -2   7   2          0.40         -2.02         2.02 o                         
  -1   7   2        384.03        369.20        10.03 o                         
   0   7   2         96.00         99.81         3.27 o                         
   1   7   2         86.71         89.74         4.70 o                         
   2   7   2         88.15        108.70         6.09 o                         
   3   7   2          2.32          1.75         2.76 o                         
   4   7   2          4.63          7.16         2.26 o                         
   5   7   2         72.88         82.13         4.20 o                         
 -11   8   2         44.18         40.80         3.10 o                         
 -10   8   2          2.65          2.51         1.70 o                         
  -9   8   2          8.26         10.56         1.98 o                         
  -8   8   2        428.39        422.43        11.42 o                         
  -7   8   2        292.10        294.63         9.39 o                         
  -6   8   2         95.24        102.48         4.71 o                         
  -5   8   2        486.89        508.04        14.73 o                         
  -4   8   2        667.98        740.98        18.10 o                         
  -3   8   2        316.70        339.01         9.79 o                         
  -2   8   2         23.07         20.79         2.34 o                         
  -1   8   2        279.48        289.68         9.26 o                         
   0   8   2        218.00        216.60         9.97 o                         
   1   8   2        156.76        149.64         7.03 o                         
   2   8   2         37.74         29.07         3.33 o                         
   3   8   2         22.50         25.28         2.92 o                         
   4   8   2          4.86          5.52         1.67 o                         
 -10   9   2        105.29        110.01         5.00 o                         
  -9   9   2         82.42         79.23         4.53 o                         
  -8   9   2         69.60         78.90         4.68 o                         
  -7   9   2        794.44        777.66        19.14 o                         
  -6   9   2        669.12        659.28        17.40 o                         
  -5   9   2         42.80         47.91         3.69 o                         
  -4   9   2         53.05         52.67         4.01 o                         
  -3   9   2         12.49          9.30         2.37 o                         
  -2   9   2         14.93         23.38         2.73 o                         
  -1   9   2         42.04         42.82         3.64 o                         
   0   9   2         41.23         35.75         2.50 o                         
   1   9   2         54.39         47.24         3.81 o                         
   2   9   2        117.95        112.40         5.49 o                         
   3   9   2        408.32        405.50        10.88 o                         
  -9  10   2         72.62         78.48         4.30 o                         
  -8  10   2          0.11         -0.31         2.01 o                         
  -7  10   2          2.95          0.69         2.70 o                         
  -6  10   2        124.11        124.61         6.00 o                         
  -5  10   2        255.17        283.73         9.22 o                         
  -4  10   2        350.05        314.67         9.91 o                         
  -3  10   2          5.77          4.76         2.31 o                         
  -2  10   2         16.62         19.74         2.53 o                         
  -1  10   2        108.58        128.83         6.00 o                         
   0  10   2          3.19          2.38         1.41 o                         
   1  10   2         29.19         29.89         2.78 o                         
  -8  11   2          7.40          9.82         1.98 o                         
  -7  11   2         96.32        117.64         5.20 o                         
  -6  11   2         85.99         97.73         4.95 o                         
  -5  11   2          0.29          0.63         1.93 o                         
  -4  11   2         28.81         32.39         2.87 o                         
  -3  11   2         63.54         64.08         4.07 o                         
  -2  11   2         79.71         94.32         4.75 o                         
  -1  11   2         16.93         20.41         2.19 o                         
   0  11   2         37.43         45.25         2.92 o                         
  -6  12   2         30.32         31.37         2.46 o                         
  -5  12   2          7.37          5.46         1.66 o                         
  -4  12   2          0.22          2.06         1.19 o                         
   1 -12   3        144.51        163.38         5.53 o                         
   2 -12   3          2.77          2.57         1.70 o                         
   3 -12   3        552.81        603.88        14.31 o                         
   4 -12   3        638.48        680.83        15.44 o                         
   5 -12   3        339.68        369.22        10.61 o                         
   6 -12   3          2.48          3.79         1.31 o                         
  -2 -11   3          4.02          3.87         1.42 o                         
  -1 -11   3          1.32          1.03         1.51 o                         
   0 -11   3          1.15         -0.35         1.77 o                         
   1 -11   3         99.23        105.77         5.27 o                         
   2 -11   3        109.98        125.37         5.70 o                         
   3 -11   3        675.51        700.92        17.35 o                         
   4 -11   3         59.39         69.34         4.15 o                         
   5 -11   3        299.13        306.74         8.99 o                         
   6 -11   3        174.63        179.67         6.66 o                         
   7 -11   3          6.49          7.73         1.74 o                         
  -3 -10   3        710.40        725.00        16.18 o                         
  -2 -10   3         27.70         27.76         2.85 o                         
  -1 -10   3          9.43          8.00         1.84 o                         
   0 -10   3          1.42         -0.02         2.10 o                         
   1 -10   3         46.59         45.86         3.83 o                         
   2 -10   3        371.38        395.84        11.02 o                         
   3 -10   3        196.36        195.38         7.56 o                         
   4 -10   3        360.95        359.18        10.42 o                         
   5 -10   3          0.95          1.96         1.39 o                         
   6 -10   3         73.49         78.38         4.83 o                         
   7 -10   3          6.45          6.40         2.08 o                         
   8 -10   3          3.23          0.29         2.24 o                         
  -4  -9   3          6.28          9.86         1.83 o                         
  -3  -9   3        406.71        426.39        13.36 o                         
  -2  -9   3        501.32        509.71        15.12 o                         
  -1  -9   3         40.94         40.97         3.73 o                         
   0  -9   3         63.62         77.43         4.47 o                         
   1  -9   3         77.41         79.13         4.76 o                         
   2  -9   3          0.37          0.55         1.53 o                         
   3  -9   3         86.39         92.47         4.63 o                         
   4  -9   3        114.14        129.69         6.07 o                         
   5  -9   3        299.72        294.16         9.43 o                         
   6  -9   3        114.41        118.27         6.08 o                         
   7  -9   3         20.04         23.28         3.04 o                         
   8  -9   3         46.48         46.67         3.72 o                         
   9  -9   3         54.24         66.16         4.08 o                         
  -6  -8   3        103.78         99.85         4.51 o                         
  -5  -8   3        189.97        205.61         7.48 o                         
  -4  -8   3        139.20        152.13         6.62 o                         
  -3  -8   3        244.82        245.44         8.64 o                         
  -2  -8   3        361.33        375.88        10.60 o                         
  -1  -8   3        165.88        156.34         5.71 o                         
   0  -8   3        333.45        325.35         6.65 o                         
   1  -8   3        670.39        694.08        16.85 o                         
   2  -8   3         40.65         51.19         3.30 o                         
   3  -8   3        855.54        849.39        19.16 o                         
   4  -8   3       1396.86       1401.60        26.58 o                         
   5  -8   3         52.09         61.22         3.80 o                         
   6  -8   3        106.53        102.76         5.65 o                         
   7  -8   3         12.91          8.80         2.49 o                         
   8  -8   3        540.18        561.52        16.34 o                         
   9  -8   3        174.24        178.90         7.17 o                         
  -7  -7   3         22.56         18.80         2.38 o                         
  -6  -7   3        337.38        347.79        10.07 o                         
  -5  -7   3        228.02        226.24         8.45 o                         
  -4  -7   3         28.91         37.27         3.58 o                         
  -3  -7   3        154.80        139.91         5.46 o                         
  -2  -7   3        172.27        164.82         5.75 o                         
  -1  -7   3         17.75         17.31         1.98 o                         
   0  -7   3          2.18          2.79         1.99 o                         
   1  -7   3        168.39        160.41         5.11 o                         
   2  -7   3       1112.01       1106.25        20.94 o                         
   3  -7   3         21.13         25.51         2.40 o                         
   4  -7   3         56.19         59.36         3.43 o                         
   5  -7   3         20.39         25.59         2.44 o                         
   6  -7   3       1131.73       1077.23        23.18 o                         
   7  -7   3        170.53        152.64         6.81 o                         
   8  -7   3          1.23          0.83         2.34 o                         
   9  -7   3         10.59          9.21         2.51 o                         
  10  -7   3         35.40         23.78         3.04 o                         
  -7  -6   3        455.73        456.81        12.28 o                         
  -6  -6   3        420.98        462.71        12.94 o                         
  -5  -6   3          5.37          0.00         2.52 o                         
  -4  -6   3       1909.02       1918.75        33.20 o                         
  -3  -6   3        946.82        899.33        19.71 o                         
  -2  -6   3         68.45         66.17         3.40 o                         
  -1  -6   3        474.58        481.86        12.29 o                         
   0  -6   3        177.25        195.75         6.67 o                         
   1  -6   3        192.75        160.98         5.37 o                         
   2  -6   3        104.90         83.73         3.44 o                         
   3  -6   3        370.98        376.39        10.68 o                         
   4  -6   3        240.65        244.38         7.30 o                         
   5  -6   3          5.74          5.28         1.54 o                         
   6  -6   3         44.61         51.17         3.49 o                         
   7  -6   3        286.26        284.48         9.59 o                         
   8  -6   3         71.82         58.98         4.71 o                         
   9  -6   3         12.88         12.78         2.70 o                         
  10  -6   3          7.62          7.25         2.24 o                         
  -8  -5   3          1.01          0.86         3.03 o                         
  -7  -5   3         94.07         94.41         6.58 o                         
  -6  -5   3        159.41        152.04         7.85 o                         
  -5  -5   3        634.49        686.60        18.61 o                         
  -4  -5   3        406.02        391.85        12.32 o                         
  -3  -5   3         88.84         78.23         3.65 o                         
  -2  -5   3       2722.69       2634.57        36.39 o                         
  -1  -5   3        362.25        346.22         9.27 o                         
   0  -5   3       1304.98       1311.71        76.31 o                         
   1  -5   3        510.53        576.92        11.92 o                         
   2  -5   3        710.02        765.96        14.48 o                         
   3  -5   3        723.28        689.53        14.10 o                         
   4  -5   3         10.80          9.17         1.31 o                         
   5  -5   3        246.78        248.27         7.50 o                         
   6  -5   3       2450.34       2469.89        38.71 o                         
   7  -5   3          1.85          2.04         2.42 o                         
   8  -5   3          2.72          0.89         3.15 o                         
   9  -5   3        240.94        252.41         9.47 o                         
  10  -5   3        533.10        491.21        15.10 o                         
  -9  -4   3          2.01          2.25         3.68 o                         
  -8  -4   3         61.88         69.09         5.53 o                         
  -7  -4   3        102.80        113.35         7.65 o                         
  -6  -4   3        882.24        940.28        24.56 o                         
  -5  -4   3        105.80        112.08         5.90 o                         
  -4  -4   3        208.48        192.24         5.68 o                         
  -3  -4   3       1157.18       1170.43        20.16 o                         
  -2  -4   3        248.40        255.26         7.52 o                         
  -1  -4   3       3589.26       3337.05        40.75 o                         
   0  -4   3       6110.87       5792.75       203.14 o                         
   1  -4   3         19.03         39.94         1.95 o                         
   2  -4   3        121.83        189.12         5.89 o                         
   3  -4   3        475.96        491.02        10.93 o                         
   4  -4   3        162.29        133.04         4.29 o                         
   5  -4   3         48.81         61.70         3.21 o                         
   6  -4   3         12.69          8.44         1.93 o                         
   7  -4   3        400.11        333.95        10.60 o                         
   8  -4   3        295.07        269.10         9.92 o                         
   9  -4   3        388.51        349.21        11.55 o                         
  10  -4   3        242.02        234.39         8.41 o                         
  -9  -3   3        113.27        117.11         6.38 o                         
  -8  -3   3          5.12          5.08         2.18 o                         
  -7  -3   3        692.05        680.13        18.93 o                         
  -6  -3   3        687.97        703.29        17.91 o                         
  -5  -3   3        214.11        260.52         7.91 o                         
  -4  -3   3        618.14        459.47        11.59 o                         
  -3  -3   3        142.95        136.45         4.51 o                         
  -2  -3   3        573.34        602.69        11.44 o                         
  -1  -3   3        350.14        296.41         6.93 o                         
   0  -3   3          4.30          6.13         0.77 o                         
   1  -3   3       2388.61       2526.58        30.83 o                         
   2  -3   3       1656.95       1771.45        23.84 o                         
   3  -3   3       8129.18       8459.20        93.05 o                         
   4  -3   3       2465.15       2513.72        34.66 o                         
   5  -3   3        244.78        223.73         7.02 o                         
   6  -3   3        500.09        511.30        14.77 o                         
   7  -3   3        352.81        325.53        10.42 o                         
   8  -3   3          0.45          2.52         2.98 o                         
   9  -3   3          1.01          4.98         2.19 o                         
  10  -3   3          3.86          7.28         2.55 o                         
 -10  -2   3        187.32        203.97         7.69 o                         
  -9  -2   3         41.71         38.62         3.99 o                         
  -8  -2   3       1042.78       1060.48        24.02 o                         
  -7  -2   3        238.19        258.90         8.71 o                         
  -6  -2   3        198.08        178.78         5.83 o                         
  -5  -2   3          4.54          7.21         1.28 o                         
  -4  -2   3        899.16        868.07        15.97 o                         
  -3  -2   3       1294.67       1187.71        22.00 o                         
  -2  -2   3       6483.62       6229.82        69.76 o                         
  -1  -2   3       7118.77       7365.23        79.12 o                         
   0  -2   3        183.80        170.21         7.48 o                         
   1  -2   3       3083.09       3496.12        40.13 o                         
   2  -2   3        602.80        699.19        12.09 o                         
   3  -2   3       2391.99       2498.36        32.80 o                         
   4  -2   3        883.32        886.44        17.03 o                         
   5  -2   3          2.85          0.92         2.06 o                         
   6  -2   3         24.32         24.62         2.56 o                         
   7  -2   3        240.63        234.44         8.09 o                         
   8  -2   3         30.82         28.07         3.62 o                         
   9  -2   3        121.09        111.13         6.85 o                         
  10  -2   3         71.06         63.54         3.97 o                         
 -10  -1   3          3.43          9.34         2.28 o                         
  -9  -1   3        130.03        140.88         6.58 o                         
  -8  -1   3        545.23        526.87        15.76 o                         
  -7  -1   3         55.27         61.38         3.50 o                         
  -6  -1   3         42.30         49.02         2.88 o                         
  -5  -1   3        567.49        604.99        13.14 o                         
  -4  -1   3          7.94         17.45         1.54 o                         
  -3  -1   3       4959.27       5363.58        60.71 o                         
  -2  -1   3         19.33         30.77         2.07 o                         
  -1  -1   3      14904.41      14279.56       267.98 o                         
   0  -1   3        590.31        612.28        15.52 o                         
   1  -1   3       1406.14       1350.94        18.57 o                         
   2  -1   3       4702.31       4850.59        55.65 o                         
   3  -1   3        703.23        835.74        15.53 o                         
   4  -1   3        131.47        133.80         4.56 o                         
   5  -1   3        862.71        856.03        19.45 o                         
   6  -1   3        527.37        528.19        16.59 o                         
   7  -1   3         77.33         60.80         5.39 o                         
   8  -1   3         53.30         47.53         5.37 o                         
   9  -1   3        572.71        552.32        17.07 o                         
 -11   0   3         39.17         39.32         3.57 o                         
 -10   0   3          1.18          3.86         1.73 o                         
  -9   0   3         54.95         57.05         4.36 o                         
  -8   0   3         24.45         23.01         2.61 o                         
  -7   0   3         36.83         39.40         2.81 o                         
  -6   0   3        147.87        171.90         5.79 o                         
  -5   0   3        724.52        682.10        13.58 o                         
  -4   0   3       8296.60       8935.49        96.87 o                         
  -3   0   3       4473.17       4773.15        53.61 o                         
  -2   0   3       5668.64       6371.50        68.96 o                         
  -1   0   3          9.29          9.40         1.37 o                         
   0   0   3       1356.11       1257.60        67.32 o                         
   1   0   3       2308.23       2176.61        28.53 o                         
   2   0   3        236.53        269.92         8.10 o                         
   3   0   3       1168.89       1064.64        19.85 o                         
   4   0   3         55.28         40.42         3.04 o                         
   5   0   3        243.77        215.77         7.51 o                         
   6   0   3         88.38         69.11         5.05 o                         
   7   0   3         56.98         52.14         5.32 o                         
   8   0   3         53.25         48.36         5.18 o                         
   9   0   3         77.15         95.70         4.92 o                         
 -11   1   3        406.56        451.19        13.85 o                         
 -10   1   3        561.53        540.60        16.25 o                         
  -9   1   3        423.38        400.80        11.34 o                         
  -8   1   3          9.26         10.07         1.92 o                         
  -7   1   3        423.82        409.13        12.06 o                         
  -6   1   3         30.83         16.02         1.85 o                         
  -5   1   3         47.84         71.41         2.82 o                         
  -4   1   3          6.05          6.47         1.02 o                         
  -3   1   3         27.32         56.03         2.07 o                         
  -2   1   3        105.66        117.31         3.22 o                         
  -1   1   3       6380.93       6902.95        74.39 o                         
   0   1   3        464.15        399.25        21.85 o                         
   1   1   3       3557.31       3284.90        40.73 o                         
   2   1   3       3678.46       3416.83        44.23 o                         
   3   1   3       1992.67       2095.08        32.86 o                         
   4   1   3          4.73          4.16         2.30 o                         
   5   1   3        382.61        389.42        12.09 o                         
   6   1   3         62.89         59.05         4.67 o                         
   7   1   3         22.20         28.12         3.82 o                         
   8   1   3         84.39         84.49         5.63 o                         
   9   1   3         72.42         69.08         3.73 o                         
 -11   2   3         41.41         44.52         3.74 o                         
 -10   2   3         24.72         16.82         2.93 o                         
  -9   2   3         70.38         63.37         4.72 o                         
  -8   2   3        184.07        201.48         6.59 o                         
  -7   2   3       3517.40       3505.81        47.90 o                         
  -6   2   3        908.96        900.57        17.40 o                         
  -5   2   3        199.07        289.10         8.14 o                         
  -4   2   3       1256.63       1198.95        18.20 o                         
  -3   2   3       2142.65       2190.89        27.66 o                         
  -2   2   3        167.06        167.49         4.94 o                         
  -1   2   3       1216.24       1356.41        19.03 o                         
   0   2   3       3433.65       3880.14       138.69 o                         
   1   2   3       1173.18       1152.10        19.66 o                         
   2   2   3       1669.53       1711.19        27.19 o                         
   3   2   3        829.24        853.19        18.85 o                         
   4   2   3         68.22         61.41         3.86 o                         
   5   2   3         57.25         56.44         4.11 o                         
   6   2   3         25.27         20.49         3.65 o                         
   7   2   3         67.39         68.50         5.31 o                         
   8   2   3         10.72         13.19         2.13 o                         
 -11   3   3          1.01          6.21         1.74 o                         
 -10   3   3        150.76        151.87         6.80 o                         
  -9   3   3        258.73        243.93         8.57 o                         
  -8   3   3        276.61        257.40         8.56 o                         
  -7   3   3         50.04         46.63         3.17 o                         
  -6   3   3       1125.59       1169.15        20.79 o                         
  -5   3   3        657.34        902.38        16.40 o                         
  -4   3   3        256.74        282.95         7.58 o                         
  -3   3   3       2354.49       2812.64        34.94 o                         
  -2   3   3        428.53        468.83         9.67 o                         
  -1   3   3       3924.00       4346.39        51.03 o                         
   0   3   3       1820.73       1895.40        66.01 o                         
   1   3   3        724.78        791.42        16.42 o                         
   2   3   3        119.84        139.99         5.02 o                         
   3   3   3        135.31        152.27         5.66 o                         
   4   3   3         10.72          5.03         2.35 o                         
   5   3   3        337.27        343.18        11.12 o                         
   6   3   3        828.53        879.35        21.98 o                         
   7   3   3        185.28        191.68         7.33 o                         
   8   3   3         26.36         32.89         2.57 o                         
 -11   4   3          1.38         -1.84         1.84 o                         
 -10   4   3          0.38         -1.17         3.10 o                         
  -9   4   3         28.02         33.39         3.18 o                         
  -8   4   3        598.65        592.88        16.08 o                         
  -7   4   3        117.44        123.50         4.83 o                         
  -6   4   3        556.18        580.81        13.86 o                         
  -5   4   3       1216.31       1175.09        20.20 o                         
  -4   4   3       4407.11       4781.85        56.93 o                         
  -3   4   3        630.00        560.48        11.75 o                         
  -2   4   3         73.74         98.84         3.30 o                         
  -1   4   3       3073.85       3226.54        41.35 o                         
   0   4   3      10774.39      11615.35       486.32 o                         
   1   4   3          3.00          3.04         1.59 o                         
   2   4   3        185.22        157.19         5.85 o                         
   3   4   3         46.14         43.78         3.32 o                         
   4   4   3          2.56         11.96         2.15 o                         
   5   4   3        286.24        268.72         9.69 o                         
   6   4   3        268.46        278.20         9.01 o                         
   7   4   3         77.67         80.24         4.16 o                         
 -11   5   3        173.82        173.79         6.74 o                         
 -10   5   3        136.75        133.44         6.45 o                         
  -9   5   3        229.41        244.56         8.72 o                         
  -8   5   3          0.49          3.54         1.95 o                         
  -7   5   3         23.77         21.77         2.23 o                         
  -6   5   3       1356.91       1448.16        25.30 o                         
  -5   5   3         68.51         86.93         3.59 o                         
  -4   5   3         30.46         35.92         2.35 o                         
  -3   5   3        514.54        521.38        12.11 o                         
  -2   5   3       1887.25       1917.76        28.62 o                         
  -1   5   3       6180.95       6945.21        81.38 o                         
   0   5   3       1519.59       1649.03        50.62 o                         
   1   5   3        193.52        205.29         6.53 o                         
   2   5   3        603.92        562.01        16.51 o                         
   3   5   3        875.86        819.17        20.83 o                         
   4   5   3          0.97          5.69         2.35 o                         
   5   5   3         90.07         92.82         5.16 o                         
   6   5   3          0.93          1.70         2.08 o                         
 -11   6   3         64.65         79.55         4.44 o                         
 -10   6   3         70.03         68.06         4.75 o                         
  -9   6   3        378.08        382.40        10.95 o                         
  -8   6   3       3322.04       3231.72        48.07 o                         
  -7   6   3        918.40        941.35        20.75 o                         
  -6   6   3         56.49         63.76         3.59 o                         
  -5   6   3          1.58          4.45         1.31 o                         
  -4   6   3        613.01        614.14        14.72 o                         
  -3   6   3       1097.65       1119.09        21.02 o                         
  -2   6   3        299.65        281.38         8.00 o                         
  -1   6   3        278.32        314.59         8.77 o                         
   0   6   3         65.67         62.18         2.60 o                         
   1   6   3         16.51         15.78         1.99 o                         
   2   6   3         33.26         26.36         2.79 o                         
   3   6   3         49.00         60.59         4.47 o                         
   4   6   3         21.53         24.83         3.09 o                         
   5   6   3         26.87         28.87         2.85 o                         
   6   6   3         48.84         37.05         2.59 o                         
 -11   7   3          6.15          3.43         1.68 o                         
 -10   7   3         26.75         26.36         3.18 o                         
  -9   7   3          0.10          0.00         2.30 o                         
  -8   7   3          3.88          4.41         1.99 o                         
  -7   7   3        795.58        780.38        19.18 o                         
  -6   7   3        423.63        477.78        14.06 o                         
  -5   7   3        298.99        290.41         8.83 o                         
  -4   7   3        568.44        606.42        15.60 o                         
  -3   7   3         71.31         57.45         3.50 o                         
  -2   7   3        268.38        273.04         8.63 o                         
  -1   7   3        250.29        245.29         7.37 o                         
   0   7   3         42.03         46.46         2.44 o                         
   1   7   3          6.38          8.09         2.61 o                         
   2   7   3         23.80         28.86         3.19 o                         
   3   7   3          0.72          2.05         1.92 o                         
   4   7   3        160.42        160.80         6.20 o                         
   5   7   3          8.68          8.86         1.70 o                         
 -11   8   3         85.59         89.83         4.51 o                         
 -10   8   3         46.75         56.13         3.81 o                         
  -9   8   3        312.71        325.38         9.88 o                         
  -8   8   3         12.64         11.26         2.69 o                         
  -7   8   3         26.06         26.36         3.53 o                         
  -6   8   3        890.58        839.91        20.05 o                         
  -5   8   3        252.98        258.06         8.67 o                         
  -4   8   3       1610.47       1551.37        28.96 o                         
  -3   8   3        906.30        911.71        21.07 o                         
  -2   8   3        315.42        343.24        10.29 o                         
  -1   8   3        154.42        186.12         7.63 o                         
   0   8   3          3.28          3.65         1.54 o                         
   1   8   3        131.44        128.83         6.49 o                         
   2   8   3          2.65          4.22         1.71 o                         
   3   8   3          2.52          5.90         1.88 o                         
   4   8   3          4.21          3.72         1.11 o                         
 -10   9   3         72.64         89.03         4.55 o                         
  -9   9   3         51.96         53.56         3.72 o                         
  -8   9   3          1.31          1.80         2.46 o                         
  -7   9   3         97.69         96.43         5.53 o                         
  -6   9   3          1.93          5.17         1.46 o                         
  -5   9   3        253.27        227.03         8.23 o                         
  -4   9   3         67.17         74.30         4.84 o                         
  -3   9   3          2.00          1.33         1.94 o                         
  -2   9   3         24.13         30.67         3.11 o                         
  -1   9   3        390.45        375.34        10.96 o                         
   0   9   3          0.30         -0.99         1.65 o                         
   1   9   3          4.76         10.95         1.86 o                         
   2   9   3        231.39        234.56         7.20 o                         
  -9  10   3         89.03         97.25         4.64 o                         
  -8  10   3        399.78        408.30        12.35 o                         
  -7  10   3        650.52        674.71        17.18 o                         
  -6  10   3         46.34         49.94         3.91 o                         
  -5  10   3         91.99        103.43         5.45 o                         
  -4  10   3        473.38        495.28        14.77 o                         
  -3  10   3        379.52        392.54        10.95 o                         
  -2  10   3         44.55         34.69         3.53 o                         
  -1  10   3         13.99         11.67         2.40 o                         
   0  10   3         82.37         81.47         3.04 o                         
   1  10   3         75.69         71.14         3.44 o                         
  -8  11   3         12.76          9.22         2.07 o                         
  -7  11   3         91.93         87.91         4.49 o                         
  -6  11   3        266.20        268.43         8.07 o                         
  -5  11   3        240.54        234.13         7.66 o                         
  -4  11   3          3.45          4.14         2.02 o                         
  -3  11   3         15.98         15.06         2.41 o                         
  -2  11   3         10.87         13.10         2.24 o                         
  -1  11   3          5.69          7.56         1.60 o                         
   1 -12   4         18.74         26.32         2.46 o                         
   2 -12   4          9.34          9.19         1.85 o                         
   3 -12   4          0.13          0.49         1.62 o                         
   4 -12   4          8.14         12.20         1.88 o                         
   5 -12   4         12.48         15.25         2.05 o                         
  -2 -11   4          0.18          4.05         1.32 o                         
  -1 -11   4          9.37          8.19         1.75 o                         
   0 -11   4        327.93        332.45         6.48 o                         
   1 -11   4        102.62        117.46         5.55 o                         
   2 -11   4        271.52        275.69         8.59 o                         
   3 -11   4        150.92        149.45         6.18 o                         
   4 -11   4         85.79         90.90         4.83 o                         
   5 -11   4         70.41         70.72         4.36 o                         
   6 -11   4        237.14        280.56         8.13 o                         
   7 -11   4        108.10        118.95         4.97 o                         
  -3 -10   4         66.86         68.33         4.14 o                         
  -2 -10   4         10.55          6.67         2.19 o                         
  -1 -10   4        239.78        265.13         8.62 o                         
   0 -10   4        530.06        529.18        21.33 o                         
   1 -10   4        221.62        200.16         7.62 o                         
   2 -10   4          0.14          0.00         2.41 o                         
   3 -10   4         15.47         14.44         2.57 o                         
   4 -10   4        647.46        695.36        17.88 o                         
   5 -10   4         29.45         28.81         2.98 o                         
   6 -10   4          0.79         -0.70         2.22 o                         
   7 -10   4         41.24         47.78         3.46 o                         
   8 -10   4        102.42        106.80         4.93 o                         
  -5  -9   4          1.73          2.84         1.48 o                         
  -4  -9   4         20.61         23.60         2.86 o                         
  -3  -9   4        220.77        237.08         8.17 o                         
  -2  -9   4         22.10         18.61         3.04 o                         
  -1  -9   4         51.38         50.72         4.04 o                         
   0  -9   4         22.18         26.51         2.62 o                         
   1  -9   4        135.72        138.44         6.29 o                         
   2  -9   4        784.87        765.66        18.83 o                         
   3  -9   4        633.09        620.53        16.80 o                         
   4  -9   4        728.82        797.35        19.38 o                         
   5  -9   4        374.13        382.96        10.89 o                         
   6  -9   4        647.81        678.13        17.87 o                         
   7  -9   4         73.26         89.28         5.15 o                         
   8  -9   4        322.15        299.52         9.02 o                         
   9  -9   4        262.10        235.31         7.28 o                         
  -6  -8   4         36.38         30.37         2.89 o                         
  -5  -8   4        175.26        174.46         6.78 o                         
  -4  -8   4        141.18        131.29         6.42 o                         
  -3  -8   4        673.25        667.80        17.62 o                         
  -2  -8   4        146.29        139.56         6.40 o                         
  -1  -8   4          0.78          2.88         1.44 o                         
   0  -8   4        486.92        487.21        13.13 o                         
   1  -8   4          0.05         -1.71         1.71 o                         
   2  -8   4         75.34         77.53         4.04 o                         
   3  -8   4         72.72         85.76         4.23 o                         
   4  -8   4        371.62        342.80        10.08 o                         
   5  -8   4        124.64        123.59         5.22 o                         
   6  -8   4         10.48         12.91         2.19 o                         
   7  -8   4         20.51         15.38         2.92 o                         
   8  -8   4         13.85         18.76         2.59 o                         
   9  -8   4        177.93        167.55         6.64 o                         
  -7  -7   4          4.67          6.83         1.85 o                         
  -6  -7   4         83.47         96.14         5.17 o                         
  -5  -7   4         78.68         67.76         4.64 o                         
  -4  -7   4        172.16        164.91         6.95 o                         
  -3  -7   4        149.45        147.68         5.65 o                         
  -2  -7   4        437.77        392.29        10.44 o                         
  -1  -7   4         45.16         31.98         2.68 o                         
   0  -7   4        682.69        671.70        20.97 o                         
   1  -7   4        565.63        645.77        15.39 o                         
   2  -7   4        205.75        182.84         5.72 o                         
   3  -7   4        207.84        234.77         7.56 o                         
   4  -7   4          2.41          2.37         1.63 o                         
   5  -7   4        552.62        564.89        15.77 o                         
   6  -7   4        276.58        287.52         9.45 o                         
   7  -7   4        206.23        223.37         8.46 o                         
   8  -7   4          2.61          5.82         1.86 o                         
   9  -7   4        193.96        179.75         7.30 o                         
  -8  -6   4          3.04          4.63         3.76 o                         
  -7  -6   4         27.34         29.87         3.64 o                         
  -6  -6   4          3.25         -2.42         2.61 o                         
  -5  -6   4        189.20        202.44         7.87 o                         
  -4  -6   4         40.27         32.48         2.94 o                         
  -3  -6   4          1.40          1.95         2.26 o                         
  -2  -6   4        932.69        950.43        19.43 o                         
  -1  -6   4        401.34        353.71        10.55 o                         
   0  -6   4         35.06         18.21         1.27 o                         
   1  -6   4        251.07        232.53         6.78 o                         
   2  -6   4        591.37        689.31        15.03 o                         
   3  -6   4         76.26         72.70         3.49 o                         
   4  -6   4        132.89        116.39         4.57 o                         
   5  -6   4        270.10        286.79         8.90 o                         
   6  -6   4         51.44         39.58         3.18 o                         
   7  -6   4          2.75          0.87         1.62 o                         
   8  -6   4        644.40        617.78        18.09 o                         
   9  -6   4        341.25        385.44        11.41 o                         
  10  -6   4          1.69         -0.23         1.97 o                         
  -8  -5   4        196.64        205.92         9.05 o                         
  -7  -5   4        156.95        152.82         9.11 o                         
  -6  -5   4         28.78         31.49         3.91 o                         
  -5  -5   4        204.02        207.68         6.59 o                         
  -4  -5   4         70.62         85.80         3.96 o                         
  -3  -5   4         10.07          9.67         1.59 o                         
  -2  -5   4        821.26        836.33        16.67 o                         
  -1  -5   4        313.27        267.73         8.26 o                         
   0  -5   4       1279.31       1199.26        19.50 o                         
   1  -5   4          0.98          4.83         1.10 o                         
   2  -5   4       3749.31       3830.99        48.04 o                         
   3  -5   4       2658.22       2621.73        36.51 o                         
   4  -5   4        104.62        115.03         4.35 o                         
   5  -5   4          2.76          0.34         2.20 o                         
   6  -5   4        589.20        558.94        16.01 o                         
   7  -5   4        426.83        309.86        10.38 o                         
   8  -5   4         96.98         93.31         5.71 o                         
   9  -5   4         43.17         43.94         4.54 o                         
  10  -5   4         51.41         42.27         3.16 o                         
  -9  -4   4         43.86         50.40         4.54 o                         
  -8  -4   4         51.34         49.58         4.16 o                         
  -7  -4   4        346.07        347.26        10.97 o                         
  -6  -4   4         40.99         34.06         3.02 o                         
  -5  -4   4          0.06         -2.42         2.52 o                         
  -4  -4   4       2067.91       1711.83        28.27 o                         
  -3  -4   4       1333.95       1238.54        21.39 o                         
  -2  -4   4        460.36        490.47        11.24 o                         
  -1  -4   4        482.12        510.24        10.92 o                         
   0  -4   4         97.68        102.03         4.02 o                         
   1  -4   4         18.74         15.47         1.40 o                         
   2  -4   4        693.55        792.83        14.70 o                         
   3  -4   4          8.77          7.39         1.37 o                         
   4  -4   4        355.29        353.23        10.50 o                         
   5  -4   4       2483.71       2544.55        38.70 o                         
   6  -4   4        295.52        295.73         9.55 o                         
   7  -4   4          6.94          4.97         2.37 o                         
   8  -4   4        593.96        482.80        14.01 o                         
   9  -4   4        177.29        193.46         8.01 o                         
  10  -4   4         16.74         17.69         2.54 o                         
 -10  -3   4        522.75        563.68        14.89 o                         
  -9  -3   4        168.88        188.21         7.49 o                         
  -8  -3   4        122.51        127.69         6.38 o                         
  -7  -3   4        863.65        952.25        21.46 o                         
  -6  -3   4         27.32         35.67         2.74 o                         
  -5  -3   4         56.88         55.34         3.42 o                         
  -4  -3   4          8.08         10.57         2.07 o                         
  -3  -3   4          0.45          3.12         1.39 o                         
  -2  -3   4        276.53        256.53         7.49 o                         
  -1  -3   4        620.82        571.15        11.05 o                         
   0  -3   4       1011.18        899.05        10.33 o                         
   1  -3   4       1474.84       1438.51        20.78 o                         
   2  -3   4        370.48        480.34        10.51 o                         
   3  -3   4        134.43        133.15         4.16 o                         
   4  -3   4         87.19         77.61         3.52 o                         
   5  -3   4        210.86        172.53         5.84 o                         
   6  -3   4       1622.49       1509.40        29.65 o                         
   7  -3   4         60.91         70.44         5.12 o                         
   8  -3   4          0.16         -2.81         3.41 o                         
   9  -3   4        139.21        121.21         6.62 o                         
 -10  -2   4         13.13         10.37         2.65 o                         
  -9  -2   4          0.23          1.26         1.95 o                         
  -8  -2   4        137.53        139.98         6.53 o                         
  -7  -2   4         11.05         13.66         2.10 o                         
  -6  -2   4        878.29        853.36        18.48 o                         
  -5  -2   4          1.75          0.81         1.55 o                         
  -4  -2   4       2376.37       2889.11        40.42 o                         
  -3  -2   4       1130.56       1093.08        21.29 o                         
  -2  -2   4        927.13        924.54        16.39 o                         
  -1  -2   4       1320.37       1190.12        17.86 o                         
   0  -2   4      15480.39      13411.35       356.40 o                         
   1  -2   4        260.01        217.67         6.18 o                         
   2  -2   4       1537.60       1828.38        25.82 o                         
   3  -2   4          2.87          4.33         1.02 o                         
   4  -2   4         47.12         43.12         2.79 o                         
   5  -2   4        112.31        119.31         5.08 o                         
   6  -2   4        288.67        249.41         8.30 o                         
   7  -2   4          1.18         -2.28         4.25 o                         
   8  -2   4        454.44        413.52        13.11 o                         
   9  -2   4        422.06        399.08        11.18 o                         
 -10  -1   4         41.40         40.62         3.76 o                         
  -9  -1   4        105.59        109.52         5.85 o                         
  -8  -1   4        340.56        323.45         9.78 o                         
  -7  -1   4          0.14         10.81         1.79 o                         
  -6  -1   4        187.16        155.71         5.02 o                         
  -5  -1   4        378.43        373.37        10.17 o                         
  -4  -1   4        801.99        870.27        16.02 o                         
  -3  -1   4        969.26       1159.30        19.13 o                         
  -2  -1   4        501.37        450.27        10.53 o                         
  -1  -1   4       8566.43       8284.69        90.13 o                         
   0  -1   4        478.85        446.62         6.74 o                         
   1  -1   4        781.00        699.66        13.12 o                         
   2  -1   4       4327.34       3923.45        48.58 o                         
   3  -1   4       7022.18       6682.04        79.00 o                         
   4  -1   4       2103.89       2039.52        33.42 o                         
   5  -1   4          1.20          0.88         2.93 o                         
   6  -1   4       3092.98       2764.08        48.26 o                         
   7  -1   4         21.18         26.11         4.10 o                         
   8  -1   4         22.04         29.14         3.60 o                         
   9  -1   4          0.13         -2.28         2.28 o                         
 -11   0   4          0.34         -1.77         2.04 o                         
 -10   0   4        172.07        209.24         7.90 o                         
  -9   0   4         34.42         33.52         3.06 o                         
  -8   0   4        259.91        236.90         7.25 o                         
  -7   0   4       1097.00       1021.06        20.92 o                         
  -6   0   4          1.29          1.84         1.41 o                         
  -5   0   4        974.30       1124.89        19.26 o                         
  -4   0   4        389.97        391.96         9.29 o                         
  -3   0   4          4.24          1.63         1.09 o                         
  -2   0   4       1983.16       1993.97        26.53 o                         
  -1   0   4        700.71        656.75        12.11 o                         
   0   0   4       1628.61       1548.49        33.23 o                         
   1   0   4         78.30         88.98         3.23 o                         
   2   0   4       1168.37       1040.82        18.96 o                         
   3   0   4        840.12        900.55        19.06 o                         
   4   0   4       4005.90       3893.90        55.34 o                         
   5   0   4        411.42        369.93        11.60 o                         
   6   0   4       2423.32       2298.16        42.19 o                         
   7   0   4          8.78         11.71         3.12 o                         
   8   0   4          3.02          2.67         2.33 o                         
   9   0   4         18.91         22.62         2.32 o                         
 -11   1   4        957.33        956.79        20.55 o                         
 -10   1   4        432.29        390.24        10.90 o                         
  -9   1   4          0.04          3.15         1.44 o                         
  -8   1   4        131.88        137.38         5.35 o                         
  -7   1   4       1228.40       1251.39        23.33 o                         
  -6   1   4         23.89         23.94         1.96 o                         
  -5   1   4       1239.61       1409.02        22.12 o                         
  -4   1   4       3029.14       3100.08        38.54 o                         
  -3   1   4        636.61        700.38        12.38 o                         
  -2   1   4       1978.05       1959.79        25.78 o                         
  -1   1   4       2098.00       1924.88        26.00 o                         
   0   1   4        563.30        529.25        35.19 o                         
   1   1   4         94.52         63.87         2.82 o                         
   2   1   4        700.07        655.24        14.59 o                         
   3   1   4        113.98        161.46         5.48 o                         
   4   1   4        878.90        871.33        20.87 o                         
   5   1   4       1394.48       1382.61        29.20 o                         
   6   1   4         37.40         46.39         4.57 o                         
   7   1   4          9.00          8.05         2.58 o                         
   8   1   4         28.13         31.81         3.04 o                         
 -11   2   4          0.13          2.35         2.49 o                         
 -10   2   4         56.82         53.47         4.38 o                         
  -9   2   4          3.56          4.94         2.03 o                         
  -8   2   4        205.12        189.04         6.28 o                         
  -7   2   4        184.02        180.84         5.63 o                         
  -6   2   4         21.72         34.28         2.42 o                         
  -5   2   4         97.48         94.50         3.37 o                         
  -4   2   4       2877.57       3121.72        39.01 o                         
  -3   2   4       2024.19       2069.91        27.45 o                         
  -2   2   4        173.08        235.04         6.55 o                         
  -1   2   4        780.52        732.78        13.52 o                         
   0   2   4         52.37         63.68         7.52 o                         
   1   2   4        717.06        667.53        14.53 o                         
   2   2   4       1169.58       1183.79        22.00 o                         
   3   2   4         49.46         63.41         3.70 o                         
   4   2   4        214.01        214.36         7.18 o                         
   5   2   4         87.66         88.71         5.11 o                         
   6   2   4          8.21         13.17         2.68 o                         
   7   2   4        138.96        143.05         6.31 o                         
   8   2   4        247.86        270.45         7.18 o                         
 -11   3   4         11.85         11.49         3.00 o                         
 -10   3   4          0.26         -1.93         1.93 o                         
  -9   3   4         18.81         28.51         3.33 o                         
  -8   3   4        181.08        176.05         5.98 o                         
  -7   3   4        769.39        761.59        17.20 o                         
  -6   3   4        153.95        160.52         5.00 o                         
  -5   3   4        491.23        549.82        12.36 o                         
  -4   3   4         90.45        111.50         3.64 o                         
  -3   3   4       1530.20       1736.39        24.81 o                         
  -2   3   4        310.18        297.41         8.07 o                         
  -1   3   4        350.07        283.07         8.37 o                         
   0   3   4        904.57        914.83        12.50 o                         
   1   3   4        395.75        389.81        11.46 o                         
   2   3   4       2582.98       2284.78        35.75 o                         
   3   3   4       1195.26       1132.48        23.67 o                         
   4   3   4          1.30          2.10         2.26 o                         
   5   3   4         59.58         54.33         4.74 o                         
   6   3   4        179.53        182.08         7.36 o                         
   7   3   4        165.71        181.08         6.38 o                         
 -11   4   4         53.52         66.44         4.22 o                         
 -10   4   4         75.83         69.80         4.73 o                         
  -9   4   4        178.92        188.19         7.50 o                         
  -8   4   4        261.50        243.97         8.24 o                         
  -7   4   4       1425.19       1494.93        26.60 o                         
  -6   4   4        325.38        284.61         7.91 o                         
  -5   4   4        494.70        588.70        13.46 o                         
  -4   4   4        291.55        209.43         6.05 o                         
  -3   4   4       1258.78       1318.89        21.36 o                         
  -2   4   4        199.73        225.77         6.28 o                         
  -1   4   4          5.47         12.56         1.67 o                         
   0   4   4        555.94        646.57        12.99 o                         
   1   4   4         50.78         49.87         3.30 o                         
   2   4   4        110.13        125.36         5.18 o                         
   3   4   4        619.57        619.50        17.19 o                         
   4   4   4          1.78          3.92         1.98 o                         
   5   4   4       1101.53       1068.80        23.41 o                         
   6   4   4        441.64        479.27        13.49 o                         
   7   4   4         75.27         84.98         3.64 o                         
 -11   5   4        282.94        277.50         8.62 o                         
 -10   5   4         68.83         73.02         4.91 o                         
  -9   5   4       1412.55       1363.83        27.14 o                         
  -8   5   4       1466.24       1418.35        27.31 o                         
  -7   5   4        588.08        587.74        15.47 o                         
  -6   5   4         29.52         36.97         2.58 o                         
  -5   5   4       1971.52       1989.31        30.78 o                         
  -4   5   4         72.54         56.48         2.90 o                         
  -3   5   4         82.73         86.02         3.54 o                         
  -2   5   4          3.86          4.84         1.24 o                         
  -1   5   4       4758.22       4971.43        62.97 o                         
   0   5   4        433.61        380.52         7.26 o                         
   1   5   4        110.04        103.18         4.82 o                         
   2   5   4         24.90         21.11         2.56 o                         
   3   5   4         24.52         23.22         3.62 o                         
   4   5   4         13.00         11.51         2.25 o                         
   5   5   4         42.83         60.06         4.18 o                         
   6   5   4        461.56        478.84        11.71 o                         
 -11   6   4         50.84         54.43         3.73 o                         
 -10   6   4          3.99          2.44         2.04 o                         
  -9   6   4         23.36         25.11         3.00 o                         
  -8   6   4        335.89        353.19        10.33 o                         
  -7   6   4         14.37         10.24         2.13 o                         
  -6   6   4        130.73        125.29         4.97 o                         
  -5   6   4        309.58        319.42         8.94 o                         
  -4   6   4        406.55        386.80        11.72 o                         
  -3   6   4        247.43        260.02         7.84 o                         
  -2   6   4        149.66        144.11         5.23 o                         
  -1   6   4         34.92         31.00         2.76 o                         
   0   6   4        710.68        732.46        13.19 o                         
   1   6   4        469.81        441.88        12.23 o                         
   2   6   4        130.18        118.50         6.27 o                         
   3   6   4          4.84          2.11         1.87 o                         
   4   6   4         48.73         54.14         3.74 o                         
   5   6   4        302.40        302.89         9.44 o                         
 -11   7   4          9.52         11.60         2.17 o                         
 -10   7   4          0.28          0.00         2.52 o                         
  -9   7   4         25.63         23.93         3.32 o                         
  -8   7   4        165.26        155.69         6.94 o                         
  -7   7   4         63.01         56.28         3.53 o                         
  -6   7   4        183.24        167.94         6.06 o                         
  -5   7   4         48.23         40.42         3.07 o                         
  -4   7   4         43.62         52.52         3.37 o                         
  -3   7   4        834.28        815.73        19.18 o                         
  -2   7   4       1511.11       1427.55        27.38 o                         
  -1   7   4       4868.98       4756.28        64.73 o                         
   0   7   4        279.74        289.28         6.58 o                         
   1   7   4         17.47         15.85         2.88 o                         
   2   7   4        131.87        138.74         6.62 o                         
   3   7   4        311.00        310.87         9.18 o                         
   4   7   4         25.93         28.06         2.60 o                         
 -11   8   4          1.94          1.59         1.44 o                         
 -10   8   4        136.75        147.61         6.10 o                         
  -9   8   4         41.98         41.90         3.38 o                         
  -8   8   4        520.01        469.01        14.70 o                         
  -7   8   4        582.99        570.97        16.29 o                         
  -6   8   4         26.64         26.57         3.24 o                         
  -5   8   4          4.53          5.98         1.84 o                         
  -4   8   4        395.29        405.58        11.24 o                         
  -3   8   4         10.23         10.49         2.11 o                         
  -2   8   4        107.54        103.90         5.98 o                         
  -1   8   4         68.95         61.40         4.47 o                         
   0   8   4         23.53         27.01         4.04 o                         
   1   8   4         28.67         29.54         3.02 o                         
   2   8   4         85.40         93.01         4.71 o                         
   3   8   4          0.82         -0.88         1.65 o                         
 -10   9   4          0.57          2.07         1.47 o                         
  -9   9   4        171.78        181.65         6.81 o                         
  -8   9   4          0.51          1.05         2.35 o                         
  -7   9   4         75.67         74.43         4.76 o                         
  -6   9   4          4.53          5.63         2.40 o                         
  -5   9   4        292.66        275.76         9.25 o                         
  -4   9   4        357.47        366.32        10.74 o                         
  -3   9   4          8.92          7.67         1.93 o                         
  -2   9   4         84.12         87.37         5.19 o                         
  -1   9   4        115.18        127.77         6.10 o                         
   0   9   4         84.81         88.62         3.51 o                         
   1   9   4         85.56         90.53         4.53 o                         
   2   9   4          8.22          8.89         1.51 o                         
  -9  10   4          8.23         12.04         1.84 o                         
  -8  10   4         21.26         19.51         2.45 o                         
  -7  10   4          0.36          1.52         1.77 o                         
  -6  10   4        127.41        116.35         5.56 o                         
  -5  10   4         69.53         67.39         4.43 o                         
  -4  10   4         95.74         88.57         5.09 o                         
  -3  10   4         73.55         75.58         4.41 o                         
  -2  10   4         20.37         14.88         2.51 o                         
  -1  10   4          2.13          1.87         1.35 o                         
   0  10   4         31.96         30.00         4.14 o                         
  -8  11   4          2.51          0.41         1.62 o                         
  -7  11   4         10.99          5.93         1.80 o                         
  -6  11   4         56.06         43.64         3.32 o                         
  -5  11   4          0.27          1.24         1.24 o                         
  -4  11   4          9.13          6.42         1.81 o                         
  -3  11   4         74.50         77.73         4.03 o                         
  -2  11   4        141.15        159.49         5.06 o                         
   1 -12   5         15.54         17.76         1.91 o                         
   2 -12   5         45.31         46.68         3.28 o                         
   3 -12   5          6.82          9.08         1.66 o                         
   4 -12   5          7.51          8.64         1.64 o                         
   5 -12   5          0.62          1.51         1.00 o                         
  -2 -11   5         75.94         74.92         3.63 o                         
  -1 -11   5          0.09          1.28         2.15 o                         
   0 -11   5         38.32         43.74         4.22 o                         
   1 -11   5          2.50          0.63         1.60 o                         
   2 -11   5         72.95         87.91         4.89 o                         
   3 -11   5          0.49         -0.32         2.08 o                         
   4 -11   5          1.94          0.00         2.58 o                         
   5 -11   5          2.15          0.60         1.70 o                         
   6 -11   5         71.60         81.85         4.27 o                         
   7 -11   5        130.29        124.93         5.09 o                         
  -3 -10   5         69.85         80.52         4.43 o                         
  -2 -10   5          3.39          2.25         1.72 o                         
  -1 -10   5        192.08        174.59         6.84 o                         
   0 -10   5         79.79         83.44         8.06 o                         
   1 -10   5         44.97         48.38         4.02 o                         
   2 -10   5          1.40          0.75         1.91 o                         
   3 -10   5        173.04        183.03         7.34 o                         
   4 -10   5        158.82        173.09         7.07 o                         
   5 -10   5          9.76         13.09         2.22 o                         
   6 -10   5        216.04        238.26         7.97 o                         
   7 -10   5         23.57         25.31         2.62 o                         
   8 -10   5        239.83        232.37         6.79 o                         
  -5  -9   5         31.84         31.79         2.75 o                         
  -4  -9   5         19.93         17.08         2.71 o                         
  -3  -9   5         61.19         65.59         4.19 o                         
  -2  -9   5          2.95         -0.36         1.94 o                         
  -1  -9   5          3.12          0.74         2.91 o                         
   0  -9   5        212.81        220.92         7.02 o                         
   1  -9   5         87.54         83.70         5.12 o                         
   2  -9   5        328.88        348.18        10.45 o                         
   3  -9   5        416.87        416.71        11.54 o                         
   4  -9   5        288.22        301.57         9.70 o                         
   5  -9   5          5.82          7.16         2.64 o                         
   6  -9   5         18.65         20.02         2.84 o                         
   7  -9   5         22.21         15.49         2.82 o                         
   8  -9   5         88.69         75.81         4.64 o                         
  -6  -8   5          9.05          8.07         1.77 o                         
  -5  -8   5         22.94         22.80         2.58 o                         
  -4  -8   5        641.55        607.66        16.54 o                         
  -3  -8   5        685.61        681.29        17.44 o                         
  -2  -8   5         63.59         66.28         4.48 o                         
  -1  -8   5          1.18          0.72         1.14 o                         
   0  -8   5        677.03        644.23        25.16 o                         
   1  -8   5        146.46        152.06         5.68 o                         
   2  -8   5         86.94         90.43         4.26 o                         
   3  -8   5         39.63         41.86         3.14 o                         
   4  -8   5        518.46        530.92        15.82 o                         
   5  -8   5        121.19        139.26         6.65 o                         
   6  -8   5         55.77         57.85         4.59 o                         
   7  -8   5        141.91        146.75         6.85 o                         
   8  -8   5        370.82        372.04        10.65 o                         
   9  -8   5        267.24        250.25         7.37 o                         
  -7  -7   5         18.29         17.74         2.40 o                         
  -6  -7   5         86.05         92.22         4.93 o                         
  -5  -7   5          0.90         -1.45         2.40 o                         
  -4  -7   5        629.86        632.36        16.82 o                         
  -3  -7   5        550.68        520.93        14.93 o                         
  -2  -7   5        224.43        219.72         6.68 o                         
  -1  -7   5          0.29         -0.33         1.93 o                         
   0  -7   5          6.93          9.04         1.26 o                         
   1  -7   5        108.88        109.82         4.55 o                         
   2  -7   5        156.36        139.68         5.15 o                         
   3  -7   5        504.98        499.16        14.30 o                         
   4  -7   5        913.02        997.86        22.03 o                         
   5  -7   5         11.09          6.63         2.28 o                         
   6  -7   5         61.44         69.62         4.97 o                         
   7  -7   5         30.27         33.19         3.65 o                         
   8  -7   5         17.78         12.77         2.86 o                         
   9  -7   5          0.49          3.67         1.85 o                         
  -8  -6   5          4.92          4.53         3.96 o                         
  -7  -6   5        270.84        299.47         9.19 o                         
  -6  -6   5        199.50        180.16         7.11 o                         
  -5  -6   5        896.51        845.96        20.06 o                         
  -4  -6   5        605.71        564.86        15.55 o                         
  -3  -6   5        117.79        124.15         4.89 o                         
  -2  -6   5         89.49         88.26         3.92 o                         
  -1  -6   5         70.59         57.00         3.13 o                         
   0  -6   5        767.94        711.36        24.38 o                         
   1  -6   5          1.30          7.84         1.29 o                         
   2  -6   5        803.64        740.22        16.45 o                         
   3  -6   5       1272.24       1244.28        23.45 o                         
   4  -6   5        130.21        131.28         5.11 o                         
   5  -6   5        814.98        852.56        20.44 o                         
   6  -6   5         45.41         59.21         4.53 o                         
   7  -6   5        794.57        680.58        19.35 o                         
   8  -6   5         30.51         28.00         3.76 o                         
   9  -6   5        433.68        405.15        12.72 o                         
  -8  -5   5          4.85          6.97         2.67 o                         
  -7  -5   5         65.90         63.96         5.26 o                         
  -6  -5   5        678.21        532.19        15.92 o                         
  -5  -5   5         66.31         71.45         4.05 o                         
  -4  -5   5        346.22        290.38         8.81 o                         
  -3  -5   5         54.89         40.81         2.68 o                         
  -2  -5   5         57.01         52.04         2.87 o                         
  -1  -5   5        136.79        105.57         3.86 o                         
   0  -5   5        109.29         94.56         3.97 o                         
   1  -5   5          0.49         11.64         1.58 o                         
   2  -5   5        464.56        542.66        13.09 o                         
   3  -5   5        274.33        294.00         8.12 o                         
   4  -5   5         41.73         39.78         2.86 o                         
   5  -5   5        329.49        372.48        10.56 o                         
   6  -5   5          0.69          2.43         1.42 o                         
   7  -5   5        126.04        116.88         6.70 o                         
   8  -5   5         44.15         46.80         4.58 o                         
   9  -5   5          8.43          6.76         2.21 o                         
  -9  -4   5          0.15          3.15         2.03 o                         
  -8  -4   5        108.55        121.62         5.87 o                         
  -7  -4   5       1242.51       1192.94        25.10 o                         
  -6  -4   5         85.67         90.44         5.92 o                         
  -5  -4   5        555.44        491.73        13.72 o                         
  -4  -4   5        633.81        606.34        15.81 o                         
  -3  -4   5         15.90         11.77         1.66 o                         
  -2  -4   5        483.60        468.28        11.49 o                         
  -1  -4   5        102.94        124.12         3.92 o                         
   0  -4   5       3055.71       3239.87       200.89 o                         
   1  -4   5        327.34        314.69         8.82 o                         
   2  -4   5       3028.67       3554.27        45.82 o                         
   3  -4   5          3.74          8.55         1.44 o                         
   4  -4   5        209.95        204.93         6.20 o                         
   5  -4   5        381.68        416.00        11.32 o                         
   6  -4   5         27.66         32.55         3.34 o                         
   7  -4   5          0.20          2.78         1.97 o                         
   8  -4   5        889.68        896.73        22.91 o                         
   9  -4   5        550.35        556.25        15.06 o                         
 -10  -3   5          8.69          6.80         3.53 o                         
  -9  -3   5          1.11          4.74         1.61 o                         
  -8  -3   5        127.50        133.13         6.27 o                         
  -7  -3   5          2.62          7.44         2.34 o                         
  -6  -3   5        130.03        139.07         5.59 o                         
  -5  -3   5        224.41        218.09         7.96 o                         
  -4  -3   5         52.67         45.67         3.36 o                         
  -3  -3   5        829.05        880.10        18.14 o                         
  -2  -3   5       2168.18       2222.18        31.34 o                         
  -1  -3   5        155.39        184.17         5.30 o                         
   0  -3   5        249.44        288.62        15.16 o                         
   1  -3   5          0.77          0.89         0.96 o                         
   2  -3   5       2289.45       2193.51        31.33 o                         
   3  -3   5       3881.29       3891.48        50.82 o                         
   4  -3   5        221.66        218.61         7.43 o                         
   5  -3   5         95.59         84.22         4.58 o                         
   6  -3   5        568.24        528.50        14.46 o                         
   7  -3   5          4.17         14.78         3.40 o                         
   8  -3   5          0.05         -1.81         3.00 o                         
   9  -3   5          0.02          0.29         1.91 o                         
 -10  -2   5          0.04         -1.82         2.35 o                         
  -9  -2   5          2.94          0.74         3.30 o                         
  -8  -2   5        606.00        521.52        15.45 o                         
  -7  -2   5        175.72        160.37         5.85 o                         
  -6  -2   5        132.82        145.83         5.31 o                         
  -5  -2   5         40.22         28.85         2.57 o                         
  -4  -2   5        302.60        273.54         8.69 o                         
  -3  -2   5       1529.19       1574.34        26.51 o                         
  -2  -2   5       2451.09       2709.12        36.45 o                         
  -1  -2   5       5221.33       4787.60        56.72 o                         
   0  -2   5         10.38         15.38         1.12 o                         
   1  -2   5       3856.70       3920.48        48.38 o                         
   2  -2   5        199.30        148.13         4.57 o                         
   3  -2   5         80.47         73.57         3.54 o                         
   4  -2   5        173.78        166.96         6.03 o                         
   5  -2   5       1184.63       1041.15        24.62 o                         
   6  -2   5       1226.46       1053.28        26.36 o                         
   7  -2   5        155.67        151.99         7.77 o                         
   8  -2   5        118.44        101.65         6.03 o                         
   9  -2   5        339.01        377.85        11.17 o                         
 -11  -1   5        361.04        380.81        11.34 o                         
 -10  -1   5        685.94        704.51        17.71 o                         
  -9  -1   5        421.06        400.89        11.39 o                         
  -8  -1   5         57.14         62.07         4.39 o                         
  -7  -1   5       1303.25       1137.23        23.12 o                         
  -6  -1   5        350.39        347.99        10.98 o                         
  -5  -1   5         34.24         19.61         2.03 o                         
  -4  -1   5       1173.91       1260.61        21.95 o                         
  -3  -1   5        482.70        595.71        13.75 o                         
  -2  -1   5        608.36        676.01        13.63 o                         
  -1  -1   5        147.68        126.91         4.23 o                         
   0  -1   5       1118.19       1018.90        12.14 o                         
   1  -1   5        435.26        433.79        10.80 o                         
   2  -1   5        350.04        313.53         9.84 o                         
   3  -1   5        778.44        743.53        17.41 o                         
   4  -1   5         43.79         36.81         3.09 o                         
   5  -1   5        181.60        178.80         7.03 o                         
   6  -1   5        444.40        421.05        12.96 o                         
   7  -1   5        588.81        587.79        18.02 o                         
   8  -1   5         94.27        109.65         5.66 o                         
   9  -1   5         60.87         61.19         3.35 o                         
 -11   0   5         50.49         54.39         4.04 o                         
 -10   0   5          6.82          7.23         1.77 o                         
  -9   0   5        743.96        729.73        18.79 o                         
  -8   0   5       1183.25       1166.63        24.25 o                         
  -7   0   5         67.71         58.33         3.50 o                         
  -6   0   5        380.47        351.00        10.67 o                         
  -5   0   5          2.15          3.73         1.15 o                         
  -4   0   5       3194.78       3609.71        45.57 o                         
  -3   0   5         66.94        109.39         3.63 o                         
  -2   0   5         41.49         41.54         2.45 o                         
  -1   0   5       2455.89       2677.19        34.66 o                         
   0   0   5         70.56         88.62         2.82 o                         
   1   0   5         13.79         11.84         1.63 o                         
   2   0   5        237.18        266.21         7.55 o                         
   3   0   5         93.65         73.28         3.73 o                         
   4   0   5         32.40         38.65         3.34 o                         
   5   0   5         31.95         37.38         3.28 o                         
   6   0   5          0.20         -0.96         2.25 o                         
   7   0   5          7.21         11.56         2.48 o                         
   8   0   5        357.86        353.55         9.51 o                         
 -11   1   5          6.88         13.14         2.58 o                         
 -10   1   5         36.69         38.41         3.84 o                         
  -9   1   5        157.72        168.64         7.24 o                         
  -8   1   5        569.33        527.89        15.18 o                         
  -7   1   5        122.38        104.93         4.32 o                         
  -6   1   5         70.53         72.16         3.41 o                         
  -5   1   5        508.57        592.71        13.22 o                         
  -4   1   5       1407.89       1508.17        23.09 o                         
  -3   1   5        607.96        635.42        12.75 o                         
  -2   1   5        958.23        947.74        16.57 o                         
  -1   1   5       1847.11       1794.69        26.23 o                         
   0   1   5        747.97        791.17        34.90 o                         
   1   1   5       1667.39       1743.27        26.88 o                         
   2   1   5       3258.76       3263.60        44.74 o                         
   3   1   5       1130.76       1190.69        23.68 o                         
   4   1   5        738.89        780.10        19.62 o                         
   5   1   5        636.43        621.68        17.94 o                         
   6   1   5        835.87        853.43        21.54 o                         
   7   1   5         12.50          9.38         2.67 o                         
   8   1   5        164.91        175.02         5.81 o                         
 -11   2   5         31.76         27.15         3.05 o                         
 -10   2   5          5.77          2.31         2.83 o                         
  -9   2   5          0.93          5.24         1.96 o                         
  -8   2   5        106.08        105.07         4.67 o                         
  -7   2   5         10.37          5.58         1.55 o                         
  -6   2   5        442.37        427.22        11.75 o                         
  -5   2   5       1134.37       1067.45        19.08 o                         
  -4   2   5       2203.76       2407.80        32.84 o                         
  -3   2   5         60.32         86.75         3.23 o                         
  -2   2   5        699.61        737.42        14.38 o                         
  -1   2   5         13.49         26.67         2.03 o                         
   0   2   5       1285.02       1357.37        66.51 o                         
   1   2   5        819.96        803.92        16.94 o                         
   2   2   5       1875.30       1823.98        30.16 o                         
   3   2   5         69.79         67.43         3.68 o                         
   4   2   5        744.11        715.52        18.75 o                         
   5   2   5        753.24        699.32        19.00 o                         
   6   2   5        349.76        343.35        10.58 o                         
   7   2   5         19.23         15.61         2.35 o                         
 -11   3   5        965.14       1031.28        21.76 o                         
 -10   3   5        408.02        414.69        11.38 o                         
  -9   3   5          0.25          3.16         1.58 o                         
  -8   3   5        282.20        277.43         8.90 o                         
  -7   3   5        128.95        100.93         4.34 o                         
  -6   3   5          1.16          2.23         1.44 o                         
  -5   3   5        769.73        868.64        17.13 o                         
  -4   3   5       1119.11       1148.52        19.85 o                         
  -3   3   5       1626.79       1847.84        27.40 o                         
  -2   3   5        191.56        174.02         5.68 o                         
  -1   3   5       2383.01       2395.07        34.49 o                         
   0   3   5        415.56        390.71         8.19 o                         
   1   3   5        211.90        198.16         6.05 o                         
   2   3   5          1.50         -1.06         2.52 o                         
   3   3   5         59.30         52.64         3.59 o                         
   4   3   5         61.44         60.58         4.56 o                         
   5   3   5         25.13         28.96         3.50 o                         
   6   3   5         87.78         87.85         4.68 o                         
   7   3   5         20.78         24.53         2.12 o                         
 -11   4   5         16.29         16.01         2.64 o                         
 -10   4   5        106.77        114.64         5.78 o                         
  -9   4   5        242.07        237.73         8.53 o                         
  -8   4   5       1917.91       1981.90        33.89 o                         
  -7   4   5        807.64        780.62        18.14 o                         
  -6   4   5          2.37          7.00         1.89 o                         
  -5   4   5        377.85        335.88        10.29 o                         
  -4   4   5         67.06         85.19         3.59 o                         
  -3   4   5        199.45        205.37         6.41 o                         
  -2   4   5        232.92        235.43         7.04 o                         
  -1   4   5         18.98         19.43         2.00 o                         
   0   4   5        257.58        266.81         5.95 o                         
   1   4   5        151.34        145.72         5.50 o                         
   2   4   5         85.62         86.98         4.38 o                         
   3   4   5         72.33         60.53         3.93 o                         
   4   4   5        103.57         85.60         5.36 o                         
   5   4   5          0.33          1.35         1.79 o                         
   6   4   5         70.55         72.70         3.67 o                         
 -11   5   5        110.59        100.58         5.22 o                         
 -10   5   5         21.71         21.06         3.04 o                         
  -9   5   5          4.16          3.69         2.18 o                         
  -8   5   5         30.64         30.17         2.80 o                         
  -7   5   5         90.11         94.33         4.35 o                         
  -6   5   5          9.32         13.49         1.91 o                         
  -5   5   5         28.32         15.78         2.06 o                         
  -4   5   5          1.51          1.76         2.16 o                         
  -3   5   5        582.05        620.89        15.04 o                         
  -2   5   5         12.62         12.49         1.91 o                         
  -1   5   5          3.06          0.00         2.39 o                         
   0   5   5        102.37         97.68         5.48 o                         
   1   5   5          7.14          7.16         1.65 o                         
   2   5   5        234.24        213.99         7.26 o                         
   3   5   5         40.20         57.98         4.22 o                         
   4   5   5         51.83         46.36         3.73 o                         
   5   5   5         27.98         24.34         2.72 o                         
 -11   6   5         24.25         22.28         2.95 o                         
 -10   6   5         18.61         19.52         3.02 o                         
  -9   6   5        133.84        123.80         6.16 o                         
  -8   6   5         14.13         11.21         2.23 o                         
  -7   6   5         16.95         15.77         2.44 o                         
  -6   6   5        309.96        298.98         9.12 o                         
  -5   6   5        151.22        128.13         5.05 o                         
  -4   6   5        332.17        309.10         9.07 o                         
  -3   6   5        682.84        665.57        16.77 o                         
  -2   6   5        735.06        736.11        18.12 o                         
  -1   6   5        833.77        793.04        19.56 o                         
   0   6   5         35.34         41.25         2.33 o                         
   1   6   5        538.89        460.24        12.47 o                         
   2   6   5        163.43        137.57         6.71 o                         
   3   6   5         64.67         49.29         3.92 o                         
   4   6   5         13.96         19.07         2.36 o                         
 -11   7   5        315.08        307.66         8.67 o                         
 -10   7   5         69.19         87.59         4.89 o                         
  -9   7   5        245.42        239.66         8.52 o                         
  -8   7   5        542.64        511.48        15.42 o                         
  -7   7   5        588.26        567.27        16.11 o                         
  -6   7   5        108.61        108.00         5.06 o                         
  -5   7   5        573.26        551.05        15.75 o                         
  -4   7   5          2.60          0.77         2.54 o                         
  -3   7   5        215.51        202.80         6.92 o                         
  -2   7   5         61.60         63.63         4.13 o                         
  -1   7   5       1864.36       1808.63        33.28 o                         
   0   7   5          3.64          5.58         3.59 o                         
   1   7   5          3.04          2.92         2.04 o                         
   2   7   5          0.30          1.37         2.00 o                         
   3   7   5          7.27          9.89         1.70 o                         
 -11   8   5         62.02         66.65         3.72 o                         
 -10   8   5         86.72         93.84         4.79 o                         
  -9   8   5        480.16        473.68        14.23 o                         
  -8   8   5        894.65        855.97        20.66 o                         
  -7   8   5        351.37        355.87        10.57 o                         
  -6   8   5          0.23          1.07         1.69 o                         
  -5   8   5          4.48          2.01         2.94 o                         
  -4   8   5          9.63         11.13         2.29 o                         
  -3   8   5          2.67          3.29         1.90 o                         
  -2   8   5        219.27        197.09         8.02 o                         
  -1   8   5         74.76         59.17         4.59 o                         
   0   8   5          2.68          3.68         1.69 o                         
   1   8   5         64.98         62.13         4.30 o                         
   2   8   5        108.65        115.95         4.69 o                         
 -10   9   5          0.95          1.25         1.82 o                         
  -9   9   5          7.02          8.39         2.06 o                         
  -8   9   5          8.97         10.36         2.36 o                         
  -7   9   5         57.45         53.50         4.10 o                         
  -6   9   5          2.52         -0.38         2.27 o                         
  -5   9   5         74.97         67.74         4.53 o                         
  -4   9   5          2.31          5.23         1.96 o                         
  -3   9   5          0.76          0.39         2.72 o                         
  -2   9   5         52.02         51.77         3.89 o                         
  -1   9   5        830.04        785.43        18.41 o                         
   0   9   5          0.26         -1.36         1.36 o                         
   1   9   5         19.61         24.68         2.06 o                         
  -9  10   5        169.57        163.23         5.83 o                         
  -8  10   5         37.00         34.72         3.14 o                         
  -7  10   5         30.15         20.56         2.66 o                         
  -6  10   5        213.13        182.92         7.04 o                         
  -5  10   5         35.64         40.69         3.56 o                         
  -4  10   5         52.19         48.52         4.00 o                         
  -3  10   5         21.79         21.50         2.72 o                         
  -2  10   5        314.04        318.40         8.54 o                         
  -1  10   5        209.49        206.30         6.22 o                         
  -7  11   5          2.67          1.05         1.77 o                         
  -6  11   5          0.40         -0.23         1.34 o                         
  -5  11   5         22.54         28.24         2.24 o                         
  -4  11   5          3.31          5.27         1.38 o                         
  -3  11   5          0.20          0.94         1.17 o                         
   1 -12   6         41.62         52.51         3.08 o                         
   2 -12   6          0.06          1.71         0.99 o                         
   3 -12   6          4.23          6.62         1.65 o                         
   4 -12   6         41.40         45.50         2.88 o                         
  -2 -11   6         15.35         14.82         2.05 o                         
  -1 -11   6        154.14        153.54         5.82 o                         
   0 -11   6          1.82          4.16         1.13 o                         
   1 -11   6        328.28        338.57         9.37 o                         
   2 -11   6        207.17        214.97         7.45 o                         
   3 -11   6        149.80        160.31         6.33 o                         
   4 -11   6          5.60          5.42         1.81 o                         
   5 -11   6         47.63         41.04         3.08 o                         
   6 -11   6        202.10        208.95         6.77 o                         
  -3 -10   6        206.36        211.97         6.88 o                         
  -2 -10   6        236.18        254.01         7.91 o                         
  -1 -10   6         10.57         11.71         2.15 o                         
   0 -10   6         33.95         30.21         3.39 o                         
   1 -10   6        184.73        220.15         8.02 o                         
   2 -10   6        193.27        195.17         7.49 o                         
   3 -10   6        145.49        152.75         6.67 o                         
   4 -10   6         83.92         80.32         4.89 o                         
   5 -10   6          5.32          1.41         2.68 o                         
   6 -10   6          4.70          4.93         1.65 o                         
   7 -10   6        413.46        437.25        12.31 o                         
  -5  -9   6         70.62         77.75         3.87 o                         
  -4  -9   6        203.62        199.25         7.05 o                         
  -3  -9   6         60.80         61.09         4.20 o                         
  -2  -9   6        574.50        536.78        15.20 o                         
  -1  -9   6        168.81        152.31         6.73 o                         
   0  -9   6        523.20        503.74        43.97 o                         
   1  -9   6         12.71         20.57         2.57 o                         
   2  -9   6         36.35         33.12         3.82 o                         
   3  -9   6        384.52        377.46        10.98 o                         
   4  -9   6        391.97        406.10        11.37 o                         
   5  -9   6        101.22        111.81         5.89 o                         
   6  -9   6        164.33        177.64         7.28 o                         
   7  -9   6        134.21        128.83         5.87 o                         
   8  -9   6          0.12          1.16         1.49 o                         
  -6  -8   6         65.13         59.26         3.75 o                         
  -5  -8   6         25.19         20.07         2.76 o                         
  -4  -8   6         50.20         55.74         3.86 o                         
  -3  -8   6        172.10        176.29         7.32 o                         
  -2  -8   6        169.58        158.85         6.95 o                         
  -1  -8   6       1585.08       1486.50        28.21 o                         
   0  -8   6       1403.53       1369.84        65.66 o                         
   1  -8   6        417.00        421.22        11.33 o                         
   2  -8   6         12.67         11.73         2.07 o                         
   3  -8   6        245.69        252.38         7.70 o                         
   4  -8   6        331.82        304.13         9.89 o                         
   5  -8   6         17.40         15.80         2.62 o                         
   6  -8   6         80.53         76.53         5.18 o                         
   7  -8   6         20.61         22.90         3.42 o                         
   8  -8   6         94.27         94.01         4.77 o                         
  -7  -7   6        186.85        185.22         6.38 o                         
  -6  -7   6         18.52         21.06         2.39 o                         
  -5  -7   6         92.83         80.34         4.94 o                         
  -4  -7   6         28.61         26.90         3.05 o                         
  -3  -7   6          1.96          1.13         1.96 o                         
  -2  -7   6        690.31        627.18        16.48 o                         
  -1  -7   6         15.72         12.34         1.85 o                         
   0  -7   6         19.67         19.97         3.08 o                         
   1  -7   6        520.50        529.69        14.69 o                         
   2  -7   6       2398.84       2350.82        37.52 o                         
   3  -7   6       2084.29       2031.46        34.50 o                         
   4  -7   6          2.66          3.43         1.55 o                         
   5  -7   6       1112.31       1061.61        24.12 o                         
   6  -7   6        111.55        117.74         6.34 o                         
   7  -7   6         10.34         13.26         2.84 o                         
   8  -7   6         36.40         38.81         3.77 o                         
  -8  -6   6        145.92        108.78         4.78 o                         
  -7  -6   6        197.93        137.83         6.13 o                         
  -6  -6   6         38.51         27.81         3.27 o                         
  -5  -6   6        329.85        266.72         9.05 o                         
  -4  -6   6       1397.93       1238.92        25.53 o                         
  -3  -6   6       3388.51       3201.30        46.80 o                         
  -2  -6   6        121.70        101.23         4.42 o                         
  -1  -6   6         70.71         55.49         3.24 o                         
   0  -6   6        107.26        113.66        10.41 o                         
   1  -6   6         38.25         44.54         2.85 o                         
   2  -6   6         85.83         82.94         3.92 o                         
   3  -6   6        142.32        152.98         5.54 o                         
   4  -6   6        106.38        110.17         4.96 o                         
   5  -6   6         44.83         45.24         3.65 o                         
   6  -6   6         37.30         32.71         3.94 o                         
   7  -6   6          2.82          2.82         1.96 o                         
   8  -6   6          5.25          7.57         2.09 o                         
   9  -6   6         14.85         12.97         2.22 o                         
  -8  -5   6          2.23          0.68         1.94 o                         
  -7  -5   6         79.03         61.50         6.73 o                         
  -6  -5   6        183.82        172.32         8.17 o                         
  -5  -5   6        981.35        840.34        21.26 o                         
  -4  -5   6        126.35        121.17         5.14 o                         
  -3  -5   6       1340.88       1258.06        24.22 o                         
  -2  -5   6       1007.72        885.54        18.55 o                         
  -1  -5   6        184.83        181.39         6.10 o                         
   0  -5   6         47.43         44.67         1.96 o                         
   1  -5   6        643.61        657.52        15.15 o                         
   2  -5   6          0.80          1.50         1.26 o                         
   3  -5   6          5.75          9.74         1.83 o                         
   4  -5   6         10.36         12.87         2.12 o                         
   5  -5   6         49.88         36.27         3.27 o                         
   6  -5   6         34.26         30.47         3.47 o                         
   7  -5   6          4.37          1.92         3.25 o                         
   8  -5   6         85.68         76.57         5.04 o                         
   9  -5   6         68.37         80.89         4.09 o                         
  -9  -4   6         22.57         22.74         2.81 o                         
  -8  -4   6         25.57         28.83         3.11 o                         
  -7  -4   6         16.80         23.86         3.31 o                         
  -6  -4   6        517.32        522.66        16.78 o                         
  -5  -4   6       1991.27       1844.60        36.95 o                         
  -4  -4   6        628.64        637.13        17.20 o                         
  -3  -4   6        210.51        228.84         7.47 o                         
  -2  -4   6       1433.14       1369.23        23.72 o                         
  -1  -4   6        704.72        554.02        13.02 o                         
   0  -4   6       5299.98       5063.66       336.85 o                         
   1  -4   6       1375.17       1476.29        24.58 o                         
   2  -4   6        104.23         83.52         3.73 o                         
   3  -4   6        730.16        648.97        16.09 o                         
   4  -4   6         49.13         54.88         3.67 o                         
   5  -4   6        613.13        587.24        17.69 o                         
   6  -4   6          1.97          4.46         2.94 o                         
   7  -4   6         47.22         28.91         3.75 o                         
   8  -4   6         71.64         94.91         5.24 o                         
   9  -4   6        248.10        249.92         6.95 o                         
 -10  -3   6        188.18        177.07         6.71 o                         
  -9  -3   6         66.80         68.57         4.49 o                         
  -8  -3   6         56.07         64.06         4.58 o                         
  -7  -3   6        189.59        189.78         8.19 o                         
  -6  -3   6         94.72         97.50         5.63 o                         
  -5  -3   6        140.20        143.20         7.27 o                         
  -4  -3   6        461.74        474.48        14.77 o                         
  -3  -3   6        720.91        848.70        18.67 o                         
  -2  -3   6        526.63        650.44        14.76 o                         
  -1  -3   6         50.88         21.95         1.85 o                         
   0  -3   6        245.81        212.31        10.36 o                         
   1  -3   6        455.80        360.68        10.39 o                         
   2  -3   6       4329.48       4333.06        56.00 o                         
   3  -3   6        122.36         87.14         4.24 o                         
   4  -3   6        124.62        115.60         5.21 o                         
   5  -3   6         56.27         66.36         4.52 o                         
   6  -3   6        783.49        637.24        19.26 o                         
   7  -3   6          5.94          4.29         2.53 o                         
   8  -3   6         74.13         68.05         4.60 o                         
   9  -3   6         93.18        105.64         4.32 o                         
 -10  -2   6         33.66         28.11         2.99 o                         
  -9  -2   6        139.58        146.73         6.74 o                         
  -8  -2   6        339.67        329.37        10.21 o                         
  -7  -2   6       3395.04       3197.04        48.46 o                         
  -6  -2   6        239.15        230.51         7.52 o                         
  -5  -2   6       1314.93       1430.82        28.66 o                         
  -4  -2   6       8514.75       8223.00       101.30 o                         
  -3  -2   6         70.19         77.16         3.64 o                         
  -2  -2   6        198.62        224.99         6.59 o                         
  -1  -2   6          2.10         -1.57         1.81 o                         
   0  -2   6       1482.79       1495.36        53.02 o                         
   1  -2   6        555.99        507.60        12.73 o                         
   2  -2   6          4.62          6.84         1.65 o                         
   3  -2   6         83.95         78.64         4.14 o                         
   4  -2   6        298.85        262.75         8.03 o                         
   5  -2   6        303.60        283.63         8.96 o                         
   6  -2   6          1.39          2.43         2.88 o                         
   7  -2   6        135.74        138.96         6.83 o                         
   8  -2   6         13.82         16.49         2.50 o                         
 -11  -1   6        167.20        164.21         6.10 o                         
 -10  -1   6        662.67        640.06        16.70 o                         
  -9  -1   6          0.31          1.18         2.45 o                         
  -8  -1   6         30.89         33.11         3.27 o                         
  -7  -1   6         56.70         71.85         4.15 o                         
  -6  -1   6        800.93        883.20        19.86 o                         
  -5  -1   6         73.03         90.25         4.23 o                         
  -4  -1   6        432.26        454.83        13.07 o                         
  -3  -1   6        105.69        113.58         4.45 o                         
  -2  -1   6       1766.97       1970.15        28.96 o                         
  -1  -1   6       3078.22       3190.28        41.13 o                         
   0  -1   6        114.62         89.39         2.48 o                         
   1  -1   6        215.25        240.90         7.05 o                         
   2  -1   6         99.66         96.99         4.19 o                         
   3  -1   6         77.27         62.16         3.86 o                         
   4  -1   6        253.34        237.26         7.54 o                         
   5  -1   6        147.64        148.21         6.36 o                         
   6  -1   6        732.44        798.86        21.18 o                         
   7  -1   6        341.33        342.41        10.44 o                         
   8  -1   6         91.30        105.64         4.78 o                         
 -11   0   6        118.51        116.22         5.55 o                         
 -10   0   6        141.86        130.20         6.28 o                         
  -9   0   6        161.53        175.62         7.45 o                         
  -8   0   6        644.70        567.63        16.15 o                         
  -7   0   6         27.82         26.73         2.50 o                         
  -6   0   6       1773.92       1781.03        29.92 o                         
  -5   0   6        473.15        476.20        12.74 o                         
  -4   0   6         22.26         10.43         1.85 o                         
  -3   0   6        602.84        640.48        14.54 o                         
  -2   0   6       1316.20       1212.63        20.69 o                         
  -1   0   6       1428.58       1407.40        22.33 o                         
   0   0   6       3889.08       4028.93        75.84 o                         
   1   0   6        458.95        480.37        12.23 o                         
   2   0   6        173.76        243.14         7.67 o                         
   3   0   6          0.16          1.79         2.11 o                         
   4   0   6        346.35        333.88        10.25 o                         
   5   0   6        561.71        606.02        17.66 o                         
   6   0   6        155.46        160.80         7.32 o                         
   7   0   6         35.95         33.66         3.24 o                         
   8   0   6        113.12        113.25         4.41 o                         
 -11   1   6         88.16         76.23         4.62 o                         
 -10   1   6        392.00        415.48        11.34 o                         
  -9   1   6        340.88        339.47        10.41 o                         
  -8   1   6         35.03         37.45         3.25 o                         
  -7   1   6        306.36        291.96         8.92 o                         
  -6   1   6       1231.08       1169.24        22.32 o                         
  -5   1   6        146.27        145.60         4.79 o                         
  -4   1   6        142.02        158.43         4.95 o                         
  -3   1   6       2260.01       2489.20        35.18 o                         
  -2   1   6       1147.92       1065.94        19.50 o                         
  -1   1   6          6.96          2.88         1.24 o                         
   0   1   6        374.31        413.64         7.74 o                         
   1   1   6        111.47         99.41         4.06 o                         
   2   1   6       1615.46       1579.50        27.55 o                         
   3   1   6       2270.97       2338.01        37.58 o                         
   4   1   6         29.05         32.21         3.08 o                         
   5   1   6        251.15        269.73         9.46 o                         
   6   1   6        326.42        322.84         9.89 o                         
   7   1   6         68.17         63.77         3.81 o                         
 -11   2   6        283.29        298.86         9.18 o                         
 -10   2   6          0.50         -0.79         2.67 o                         
  -9   2   6        653.29        586.45        16.98 o                         
  -8   2   6       1320.81       1179.49        24.62 o                         
  -7   2   6       1260.43       1211.32        23.85 o                         
  -6   2   6        378.82        434.95        12.39 o                         
  -5   2   6       1144.38       1200.62        21.86 o                         
  -4   2   6        331.56        282.80         7.58 o                         
  -3   2   6        531.64        465.65        11.88 o                         
  -2   2   6          2.12          3.64         1.22 o                         
  -1   2   6       1057.39        986.12        18.98 o                         
   0   2   6        104.43        132.41         8.28 o                         
   1   2   6        107.95         87.25         3.90 o                         
   2   2   6        220.16        191.42         6.29 o                         
   3   2   6        220.72        207.17         6.94 o                         
   4   2   6        417.27        441.56        12.02 o                         
   5   2   6         39.98         44.45         3.68 o                         
   6   2   6        104.68        103.54         5.20 o                         
   7   2   6         18.19         22.90         2.17 o                         
 -11   3   6        421.18        469.34        14.11 o                         
 -10   3   6          0.74          1.99         2.14 o                         
  -9   3   6        192.24        179.12         7.69 o                         
  -8   3   6       1207.74       1283.55        25.93 o                         
  -7   3   6         37.05         34.75         3.06 o                         
  -6   3   6        173.85        183.17         5.78 o                         
  -5   3   6       4239.83       4578.64        58.46 o                         
  -4   3   6        165.38        147.28         4.84 o                         
  -3   3   6         65.02         61.15         3.15 o                         
  -2   3   6        754.31        762.14        16.76 o                         
  -1   3   6         55.68         63.56         3.54 o                         
   0   3   6          8.83          5.85         1.51 o                         
   1   3   6        138.48        131.15         5.15 o                         
   2   3   6        192.90        195.41         6.51 o                         
   3   3   6         11.66         12.98         1.95 o                         
   4   3   6         71.42         78.06         5.12 o                         
   5   3   6         31.28         37.45         3.50 o                         
   6   3   6         59.17         68.75         3.88 o                         
 -11   4   6        322.76        334.62         9.77 o                         
 -10   4   6        177.91        167.38         7.27 o                         
  -9   4   6         28.12         32.50         3.41 o                         
  -8   4   6         71.26         50.55         3.70 o                         
  -7   4   6         12.99         10.18         2.01 o                         
  -6   4   6        268.84        241.84         7.95 o                         
  -5   4   6       1330.88       1340.07        24.59 o                         
  -4   4   6       1493.34       1531.01        26.55 o                         
  -3   4   6         90.16        100.23         4.27 o                         
  -2   4   6         39.59         32.88         2.47 o                         
  -1   4   6        363.40        323.35         9.52 o                         
   0   4   6          0.79         -0.33         1.83 o                         
   1   4   6          5.53          9.05         1.82 o                         
   2   4   6         85.25         88.15         4.68 o                         
   3   4   6        147.95        148.63         6.68 o                         
   4   4   6          0.12          0.35         1.98 o                         
   5   4   6        293.53        297.52         8.29 o                         
 -11   5   6        298.05        311.47         9.39 o                         
 -10   5   6         81.01         81.84         5.11 o                         
  -9   5   6        173.96        165.86         7.25 o                         
  -8   5   6         72.23         69.58         4.65 o                         
  -7   5   6         93.58         78.05         4.18 o                         
  -6   5   6         34.72         48.28         3.21 o                         
  -5   5   6         41.15         56.70         3.56 o                         
  -4   5   6        117.42        141.81         5.34 o                         
  -3   5   6        839.06        858.50        19.51 o                         
  -2   5   6        770.67        721.31        17.97 o                         
  -1   5   6       1745.64       1619.40        30.15 o                         
   0   5   6          3.88         13.22         2.69 o                         
   1   5   6        463.59        447.18        12.07 o                         
   2   5   6        488.64        466.67        12.24 o                         
   3   5   6         19.16         14.68         2.52 o                         
   4   5   6          0.33         -1.97         1.97 o                         
   5   5   6         19.23         16.70         1.93 o                         
 -11   6   6        198.60        207.83         7.45 o                         
 -10   6   6         82.84         81.23         4.97 o                         
  -9   6   6         36.04         30.44         3.59 o                         
  -8   6   6        690.75        680.71        18.13 o                         
  -7   6   6        728.44        732.93        18.94 o                         
  -6   6   6         19.91         19.66         2.57 o                         
  -5   6   6         83.14         70.52         4.02 o                         
  -4   6   6        800.84        746.85        18.56 o                         
  -3   6   6         54.93         46.57         3.54 o                         
  -2   6   6        321.92        326.13        10.02 o                         
  -1   6   6         20.77         18.05         2.51 o                         
   0   6   6         78.63         79.24         7.27 o                         
   1   6   6         62.23         48.05         3.79 o                         
   2   6   6          7.74          4.80         1.80 o                         
   3   6   6         32.93         24.86         2.77 o                         
   4   6   6          6.98          3.36         1.44 o                         
 -11   7   6         37.66         34.14         2.93 o                         
 -10   7   6          6.67         10.93         2.01 o                         
  -9   7   6          0.94          0.76         2.87 o                         
  -8   7   6        241.58        230.41         8.42 o                         
  -7   7   6        286.20        240.07         8.72 o                         
  -6   7   6        284.56        286.97         9.53 o                         
  -5   7   6        393.79        378.09        11.03 o                         
  -4   7   6        355.09        343.47        10.65 o                         
  -3   7   6        142.66        136.22         5.80 o                         
  -2   7   6        390.38        362.17        10.97 o                         
  -1   7   6        682.54        642.88        17.78 o                         
   0   7   6        106.21        111.01         7.98 o                         
   1   7   6          4.94          0.70         2.61 o                         
   2   7   6          6.59          7.75         1.66 o                         
   3   7   6         23.08         24.71         2.03 o                         
 -10   8   6         69.75         68.47         4.32 o                         
  -9   8   6         15.58         10.03         2.44 o                         
  -8   8   6        126.29        116.07         5.94 o                         
  -7   8   6          5.82          4.01         2.12 o                         
  -6   8   6        249.97        247.62         8.95 o                         
  -5   8   6        327.40        302.51        10.01 o                         
  -4   8   6         49.59         43.32         3.99 o                         
  -3   8   6         72.43         64.86         4.70 o                         
  -2   8   6        203.76        185.16         7.87 o                         
  -1   8   6        382.51        365.47        10.31 o                         
   0   8   6        177.74        175.98         8.26 o                         
   1   8   6         16.63         15.20         2.39 o                         
   2   8   6         53.42         60.47         2.98 o                         
 -10   9   6        100.86         96.60         4.38 o                         
  -9   9   6        193.48        183.74         6.52 o                         
  -8   9   6          5.63          2.66         2.74 o                         
  -7   9   6         39.23         34.67         3.23 o                         
  -6   9   6         74.21         66.39         4.42 o                         
  -5   9   6          3.75          2.01         2.08 o                         
  -4   9   6         65.07         61.93         4.22 o                         
  -3   9   6        391.21        359.49        10.22 o                         
  -2   9   6        485.39        438.54        13.20 o                         
  -1   9   6        712.04        676.24        15.67 o                         
   0   9   6         18.39         15.49         1.90 o                         
  -8  10   6        544.62        522.77        13.27 o                         
  -7  10   6        233.81        223.31         7.32 o                         
  -6  10   6          0.13          4.33         1.50 o                         
  -5  10   6          0.53          0.90         1.16 o                         
  -4  10   6         43.11         40.04         3.21 o                         
  -3  10   6         64.95         69.19         3.91 o                         
  -2  10   6         79.84         68.61         3.50 o                         
  -1 -11   7        183.77        185.64         5.94 o                         
   0 -11   7        324.24        318.74        21.12 o                         
   1 -11   7          0.70          1.53         1.72 o                         
   2 -11   7         80.04         82.94         4.36 o                         
   3 -11   7         25.38         28.65         2.73 o                         
   4 -11   7         36.33         44.45         3.16 o                         
   5 -11   7         36.76         43.90         3.10 o                         
  -3 -10   7          0.11          0.25         1.51 o                         
  -2 -10   7         40.11         43.04         3.50 o                         
  -1 -10   7        113.66        105.36         5.36 o                         
   0 -10   7        548.51        554.23        27.69 o                         
   1 -10   7        784.24        763.79        18.79 o                         
   2 -10   7         54.81         56.00         3.96 o                         
   3 -10   7        101.33         99.50         5.30 o                         
   4 -10   7         11.47         11.47         2.38 o                         
   5 -10   7          3.03          5.49         2.10 o                         
   6 -10   7         21.44         19.17         2.48 o                         
  -5  -9   7         22.40         21.13         2.16 o                         
  -4  -9   7          5.45          8.20         1.76 o                         
  -3  -9   7          1.60          1.32         1.55 o                         
  -2  -9   7         72.42         62.78         4.49 o                         
  -1  -9   7        551.27        530.97        15.56 o                         
   0  -9   7          2.42          3.47         1.35 o                         
   1  -9   7        287.67        278.14         9.21 o                         
   2  -9   7        443.85        466.86        14.73 o                         
   3  -9   7        502.21        522.80        15.84 o                         
   4  -9   7         44.24         38.38         3.77 o                         
   5  -9   7          0.03         -2.54         2.54 o                         
   6  -9   7        269.42        265.20         8.49 o                         
   7  -9   7         48.06         44.45         3.50 o                         
  -6  -8   7        137.79        123.07         5.21 o                         
  -5  -8   7          3.78          4.38         1.81 o                         
  -4  -8   7        162.72        157.04         6.73 o                         
  -3  -8   7        324.43        311.79         9.57 o                         
  -2  -8   7          4.78          2.70         3.02 o                         
  -1  -8   7        162.98        143.66         6.50 o                         
   0  -8   7        228.59        208.47        10.84 o                         
   1  -8   7          4.49          3.98         1.41 o                         
   2  -8   7        170.48        165.82         7.35 o                         
   3  -8   7         76.70         89.55         5.29 o                         
   4  -8   7        127.42        116.69         6.04 o                         
   5  -8   7        518.30        529.44        16.37 o                         
   6  -8   7        195.23        197.38         7.99 o                         
   7  -8   7         53.21         48.51         3.86 o                         
   8  -8   7         86.79        102.37         4.29 o                         
  -7  -7   7         41.59         43.99         3.39 o                         
  -6  -7   7         18.62         19.90         2.45 o                         
  -5  -7   7          5.46          2.66         2.82 o                         
  -4  -7   7        373.94        357.21        10.58 o                         
  -3  -7   7        490.99        476.57        14.79 o                         
  -2  -7   7        503.39        469.09        14.41 o                         
  -1  -7   7       1025.31        928.38        21.13 o                         
   0  -7   7       2055.57       1956.14       169.81 o                         
   1  -7   7         27.60         29.38         2.87 o                         
   2  -7   7        137.30        140.32         5.61 o                         
   3  -7   7        190.03        200.52         6.85 o                         
   4  -7   7         72.78         60.40         4.78 o                         
   5  -7   7        178.85        165.14         7.68 o                         
   6  -7   7        454.81        478.78        13.06 o                         
   7  -7   7        149.87        137.99         6.20 o                         
   8  -7   7         43.92         38.87         3.13 o                         
  -8  -6   7         12.83         13.43         2.66 o                         
  -7  -6   7          7.89         12.16         2.40 o                         
  -6  -6   7        439.63        381.52        11.32 o                         
  -5  -6   7        109.46         96.29         5.88 o                         
  -4  -6   7        132.23        122.02         5.36 o                         
  -3  -6   7        346.54        303.24         9.53 o                         
  -2  -6   7         51.63         49.87         3.40 o                         
  -1  -6   7        159.65        144.32         5.49 o                         
   0  -6   7       2255.32       2135.42       116.10 o                         
   1  -6   7        165.98        163.73         5.72 o                         
   2  -6   7        624.17        623.09        16.58 o                         
   3  -6   7        281.63        285.33         9.31 o                         
   4  -6   7        155.80        127.23         5.60 o                         
   5  -6   7        192.77        190.95         8.20 o                         
   6  -6   7         12.99         10.44         2.78 o                         
   7  -6   7         35.64         46.90         3.73 o                         
   8  -6   7        460.50        438.18        12.33 o                         
  -8  -5   7         85.42         74.64         5.78 o                         
  -7  -5   7         27.12         22.59         4.08 o                         
  -6  -5   7         79.93         84.28         6.40 o                         
  -5  -5   7         24.49         24.07         2.81 o                         
  -4  -5   7        104.94        104.21         5.12 o                         
  -3  -5   7         88.93         76.70         4.09 o                         
  -2  -5   7       1241.20       1036.15        21.42 o                         
  -1  -5   7        319.15        265.19         8.01 o                         
   0  -5   7        255.72        256.66        15.45 o                         
   1  -5   7       2432.65       2542.99        38.59 o                         
   2  -5   7       3147.19       2968.45        44.02 o                         
   3  -5   7       3514.17       3267.65        48.66 o                         
   4  -5   7       1099.89       1064.42        24.32 o                         
   5  -5   7        294.31        248.27         9.55 o                         
   6  -5   7         26.50         29.18         3.55 o                         
   7  -5   7          1.14          0.39         2.59 o                         
   8  -5   7          8.08         11.55         2.31 o                         
  -9  -4   7         69.56         62.86         4.22 o                         
  -8  -4   7        245.42        255.80         9.55 o                         
  -7  -4   7        354.72        381.53        14.49 o                         
  -6  -4   7          2.74          5.12         1.64 o                         
  -5  -4   7         16.32         23.46         2.85 o                         
  -4  -4   7        907.00        774.98        20.11 o                         
  -3  -4   7        621.09        621.24        16.33 o                         
  -2  -4   7        287.72        263.18         8.02 o                         
  -1  -4   7        556.71        487.49        13.01 o                         
   0  -4   7        365.04        385.58        20.99 o                         
   1  -4   7       1640.24       1656.80        28.42 o                         
   2  -4   7       1096.23       1033.51        21.71 o                         
   3  -4   7         15.91         10.79         2.02 o                         
   4  -4   7       1197.15       1176.45        26.02 o                         
   5  -4   7        793.73        747.19        20.62 o                         
   6  -4   7        180.49        164.79         7.65 o                         
   7  -4   7         81.73         74.86         4.81 o                         
   8  -4   7          3.50          2.68         1.60 o                         
 -10  -3   7         57.19         66.64         4.36 o                         
  -9  -3   7         17.83         13.17         2.36 o                         
  -8  -3   7         11.25         10.78         2.75 o                         
  -7  -3   7         79.50         75.85         5.88 o                         
  -6  -3   7        343.85        344.02        11.64 o                         
  -5  -3   7        591.87        512.99        14.67 o                         
  -4  -3   7       3319.37       3215.46        48.20 o                         
  -3  -3   7        424.09        505.98        14.03 o                         
  -2  -3   7       1369.91       1350.73        24.13 o                         
  -1  -3   7       1815.41       1665.98        27.34 o                         
   0  -3   7        350.60        327.73         6.71 o                         
   1  -3   7       1108.22       1120.59        21.95 o                         
   2  -3   7         14.80         11.51         1.92 o                         
   3  -3   7          0.82          2.75         1.39 o                         
   4  -3   7         79.95         72.56         4.26 o                         
   5  -3   7        206.88        206.34         7.45 o                         
   6  -3   7         55.37         55.11         4.46 o                         
   7  -3   7        498.18        530.14        15.53 o                         
   8  -3   7         59.01         50.86         3.40 o                         
 -10  -2   7         78.24         93.71         4.92 o                         
  -9  -2   7          1.28          0.39         2.56 o                         
  -8  -2   7         99.20        111.68         6.37 o                         
  -7  -2   7        286.64        279.80         8.96 o                         
  -6  -2   7         60.41         76.78         4.80 o                         
  -5  -2   7        904.64        888.44        23.39 o                         
  -4  -2   7       1513.18       1578.36        29.32 o                         
  -3  -2   7          1.42          6.33         1.17 o                         
  -2  -2   7         15.09         17.35         1.89 o                         
  -1  -2   7        626.64        718.76        15.37 o                         
   0  -2   7          4.80          8.97         1.10 o                         
   1  -2   7        858.15        923.41        19.01 o                         
   2  -2   7        564.66        590.47        15.36 o                         
   3  -2   7          3.08          0.95         1.61 o                         
   4  -2   7        870.51        836.70        20.92 o                         
   5  -2   7         32.84         26.67         3.66 o                         
   6  -2   7         10.41          7.06         2.70 o                         
   7  -2   7         40.18         44.52         3.53 o                         
   8  -2   7        360.58        405.09        10.53 o                         
 -11  -1   7         51.63         52.06         3.63 o                         
 -10  -1   7         60.39         46.40         4.04 o                         
  -9  -1   7         39.13         37.04         3.34 o                         
  -8  -1   7         21.34         17.95         2.50 o                         
  -7  -1   7        562.70        537.73        16.37 o                         
  -6  -1   7         37.33         44.21         3.61 o                         
  -5  -1   7         60.39         81.54         4.47 o                         
  -4  -1   7          6.06         10.53         2.03 o                         
  -3  -1   7        408.35        385.38        11.35 o                         
  -2  -1   7          7.21          1.00         1.70 o                         
  -1  -1   7        982.71        835.86        16.53 o                         
   0  -1   7        451.34        471.33         8.54 o                         
   1  -1   7        491.01        408.28        11.91 o                         
   2  -1   7       5361.41       5507.42        69.72 o                         
   3  -1   7       3177.59       3150.61        46.81 o                         
   4  -1   7         54.18         65.95         4.13 o                         
   5  -1   7       1196.12       1209.91        26.26 o                         
   6  -1   7         23.89         20.74         2.82 o                         
   7  -1   7          2.58          3.83         1.57 o                         
 -11   0   7         21.63         19.49         2.63 o                         
 -10   0   7         69.49         77.07         4.73 o                         
  -9   0   7        284.67        288.63         9.74 o                         
  -8   0   7         33.79         35.35         3.26 o                         
  -7   0   7       1706.84       1720.73        31.73 o                         
  -6   0   7        128.93        140.86         5.59 o                         
  -5   0   7        449.31        489.19        14.12 o                         
  -4   0   7       1200.93       1112.96        22.41 o                         
  -3   0   7       1893.26       1777.00        29.09 o                         
  -2   0   7        902.86        932.01        18.07 o                         
  -1   0   7         68.78         58.09         2.92 o                         
   0   0   7        141.37        116.81         3.46 o                         
   1   0   7        706.97        745.58        16.66 o                         
   2   0   7        106.68         98.67         4.40 o                         
   3   0   7          6.41         18.28         2.41 o                         
   4   0   7        886.36        884.45        21.26 o                         
   5   0   7       1768.06       1763.21        32.34 o                         
   6   0   7         95.78        108.52         5.48 o                         
   7   0   7          6.37          5.91         1.65 o                         
 -11   1   7        147.50        157.45         6.47 o                         
 -10   1   7        323.54        333.91        10.22 o                         
  -9   1   7          2.04          5.09         1.96 o                         
  -8   1   7       1642.94       1608.70        30.90 o                         
  -7   1   7          1.23          6.21         1.67 o                         
  -6   1   7       1177.98       1201.13        24.15 o                         
  -5   1   7       2489.63       2793.55        41.41 o                         
  -4   1   7        995.27       1014.14        20.63 o                         
  -3   1   7        637.14        624.45        15.26 o                         
  -2   1   7          0.44          2.84         1.26 o                         
  -1   1   7       2681.66       2853.30        39.56 o                         
   0   1   7       1368.21       1336.01        29.85 o                         
   1   1   7        732.48        790.21        17.70 o                         
   2   1   7          1.31          3.82         1.57 o                         
   3   1   7         48.36         47.81         3.54 o                         
   4   1   7         24.36         36.25         3.53 o                         
   5   1   7        256.53        263.00         8.80 o                         
   6   1   7        345.25        358.10         9.66 o                         
   7   1   7        217.93        223.72         6.26 o                         
 -11   2   7        196.77        195.98         7.52 o                         
 -10   2   7          1.61          0.41         1.77 o                         
  -9   2   7        104.88        105.39         6.19 o                         
  -8   2   7       1587.41       1470.74        28.98 o                         
  -7   2   7         77.26         69.87         4.01 o                         
  -6   2   7        741.70        755.65        18.09 o                         
  -5   2   7        153.19        141.83         5.27 o                         
  -4   2   7          2.73          3.95         1.29 o                         
  -3   2   7       1619.59       1621.41        27.81 o                         
  -2   2   7        642.50        605.03        14.83 o                         
  -1   2   7        285.54        341.30        10.65 o                         
   0   2   7        611.47        665.68        22.65 o                         
   1   2   7         22.59         25.29         2.35 o                         
   2   2   7        240.15        243.91         7.33 o                         
   3   2   7        443.03        439.22        11.67 o                         
   4   2   7        100.21         99.78         5.56 o                         
   5   2   7         93.13         96.15         5.29 o                         
   6   2   7        209.45        219.80         6.69 o                         
 -11   3   7          4.63          4.47         2.01 o                         
 -10   3   7         88.12        100.42         5.67 o                         
  -9   3   7        250.51        264.73         9.22 o                         
  -8   3   7         99.47         93.92         4.93 o                         
  -7   3   7        442.06        492.86        14.87 o                         
  -6   3   7        117.17        125.04         5.08 o                         
  -5   3   7         31.20         38.33         3.08 o                         
  -4   3   7        288.19        343.63         9.45 o                         
  -3   3   7       1578.67       1532.68        27.38 o                         
  -2   3   7       2188.47       1948.13        32.29 o                         
  -1   3   7       1436.56       1436.87        26.18 o                         
   0   3   7          0.02          0.32         1.35 o                         
   1   3   7         36.22         37.08         3.00 o                         
   2   3   7       2070.70       2074.39        35.31 o                         
   3   3   7        664.55        700.37        18.16 o                         
   4   3   7        127.42        123.49         5.93 o                         
   5   3   7          0.62         -0.28         2.15 o                         
   6   3   7        151.74        151.41         4.91 o                         
 -11   4   7        396.75        430.89        11.38 o                         
 -10   4   7         79.66         95.32         5.48 o                         
  -9   4   7        142.11        140.26         6.93 o                         
  -8   4   7         95.80         90.52         4.79 o                         
  -7   4   7        331.84        333.79        10.33 o                         
  -6   4   7          5.51         10.03         1.60 o                         
  -5   4   7        416.61        386.97        10.66 o                         
  -4   4   7        129.59        111.29         4.89 o                         
  -3   4   7         11.61         11.65         2.03 o                         
  -2   4   7        449.83        407.05        11.01 o                         
  -1   4   7        523.75        493.94        14.62 o                         
   0   4   7        146.74        131.62         7.12 o                         
   1   4   7       1246.31       1213.62        25.27 o                         
   2   4   7       1078.89        978.59        22.03 o                         
   3   4   7        211.01        206.45         7.81 o                         
   4   4   7        735.55        756.72        17.32 o                         
   5   4   7        554.32        583.55        12.82 o                         
 -11   5   7        433.56        487.86        14.21 o                         
 -10   5   7         40.56         42.01         3.90 o                         
  -9   5   7        150.47        164.10         7.34 o                         
  -8   5   7         59.46         63.62         4.66 o                         
  -7   5   7         35.83         31.08         2.84 o                         
  -6   5   7        169.36        182.99         6.58 o                         
  -5   5   7       2230.60       2064.28        35.41 o                         
  -4   5   7       1426.84       1259.58        25.80 o                         
  -3   5   7          9.54          8.75         1.91 o                         
  -2   5   7        541.35        482.56        15.05 o                         
  -1   5   7         48.67         47.62         3.60 o                         
   0   5   7        350.15        336.80         7.26 o                         
   1   5   7         35.36         36.22         3.54 o                         
   2   5   7        116.40        117.64         5.87 o                         
   3   5   7          9.35          9.61         1.87 o                         
   4   5   7         20.82         22.03         2.49 o                         
 -11   6   7         52.48         54.34         3.90 o                         
 -10   6   7        135.19        141.33         6.48 o                         
  -9   6   7         18.13         20.15         2.78 o                         
  -8   6   7        479.40        435.84        12.23 o                         
  -7   6   7          8.14          4.26         2.03 o                         
  -6   6   7          0.19          0.00         2.54 o                         
  -5   6   7        194.03        195.33         6.85 o                         
  -4   6   7       1551.14       1461.69        28.98 o                         
  -3   6   7        874.13        770.60        20.14 o                         
  -2   6   7        781.21        705.75        19.01 o                         
  -1   6   7         35.23         37.16         3.51 o                         
   0   6   7          1.73          2.48         1.35 o                         
   1   6   7         30.93         37.19         3.34 o                         
   2   6   7        107.39        110.73         5.11 o                         
   3   6   7         90.41         80.89         3.93 o                         
 -11   7   7          0.21          2.98         1.20 o                         
 -10   7   7          0.42          2.24         1.31 o                         
  -9   7   7         15.13         16.37         2.71 o                         
  -8   7   7         58.95         57.88         4.24 o                         
  -7   7   7         50.03         51.53         4.38 o                         
  -6   7   7        396.25        378.51        11.34 o                         
  -5   7   7         19.27         24.98         3.03 o                         
  -4   7   7          7.76          7.77         2.29 o                         
  -3   7   7        636.60        608.65        17.66 o                         
  -2   7   7        226.56        211.10         8.26 o                         
  -1   7   7        276.97        288.28         9.27 o                         
   0   7   7         82.92         71.43         3.24 o                         
   1   7   7        107.01        109.33         5.15 o                         
   2   7   7        309.59        344.71         9.60 o                         
 -10   8   7         16.17         16.08         2.44 o                         
  -9   8   7          5.26          0.34         2.63 o                         
  -8   8   7        159.04        151.35         6.62 o                         
  -7   8   7         71.58         60.95         4.68 o                         
  -6   8   7         35.62         38.78         3.71 o                         
  -5   8   7          0.86          1.64         1.93 o                         
  -4   8   7         74.33         59.48         4.39 o                         
  -3   8   7        130.78        126.44         6.13 o                         
  -2   8   7         33.38         35.09         3.24 o                         
  -1   8   7         61.11         62.67         3.79 o                         
   0   8   7        300.50        328.21         7.16 o                         
   1   8   7         99.51         97.21         3.97 o                         
  -9   9   7         50.69         50.21         3.50 o                         
  -8   9   7        511.84        430.98        13.05 o                         
  -7   9   7          3.03         -1.67         2.19 o                         
  -6   9   7         82.92         89.88         5.05 o                         
  -5   9   7        678.97        706.69        17.64 o                         
  -4   9   7        141.40        136.27         6.03 o                         
  -3   9   7          8.22          8.62         1.75 o                         
  -2   9   7         54.22         62.14         3.60 o                         
  -1   9   7        878.27        900.15        16.75 o                         
  -8  10   7          0.40          1.17         1.17 o                         
  -7  10   7          1.88          3.29         1.50 o                         
  -6  10   7          0.63          0.70         1.21 o                         
  -5  10   7         39.10         28.35         2.63 o                         
  -4  10   7         21.55         22.52         2.20 o                         
  -3  10   7        258.99        273.40         7.96 o                         
  -1 -11   8          0.22          1.00         1.06 o                         
   0 -11   8         14.15          8.75         1.41 o                         
   1 -11   8         30.53         29.67         2.82 o                         
   2 -11   8         20.33         18.34         2.38 o                         
   3 -11   8        376.04        384.21        11.39 o                         
   4 -11   8         15.83         21.83         2.30 o                         
  -3 -10   8          0.74         -0.23         1.49 o                         
  -2 -10   8         24.46         22.47         2.71 o                         
  -1 -10   8         61.40         75.03         4.43 o                         
   0 -10   8        766.40        721.00        34.98 o                         
   1 -10   8        146.26        150.69         6.45 o                         
   2 -10   8         98.12        103.33         5.42 o                         
   3 -10   8         75.45         79.19         4.84 o                         
   4 -10   8        110.28        123.73         5.57 o                         
   5 -10   8        559.45        583.00        14.45 o                         
   6 -10   8        156.60        171.73         5.44 o                         
  -5  -9   8         62.40         60.42         3.27 o                         
  -4  -9   8          2.43          7.39         1.61 o                         
  -3  -9   8          1.36          0.65         1.65 o                         
  -2  -9   8        124.23        110.59         5.47 o                         
  -1  -9   8        686.38        610.68        16.65 o                         
   0  -9   8        160.51        148.59         4.72 o                         
   1  -9   8        120.01        121.56         5.91 o                         
   2  -9   8         64.11         62.30         4.56 o                         
   3  -9   8        110.30        107.77         5.61 o                         
   4  -9   8          0.37          0.00         2.53 o                         
   5  -9   8         22.02         22.15         2.72 o                         
   6  -9   8          0.10         -1.93         2.00 o                         
  -6  -8   8        190.03        167.03         5.99 o                         
  -5  -8   8        602.85        553.26        14.79 o                         
  -4  -8   8          2.94          0.71         2.37 o                         
  -3  -8   8         49.50         39.62         3.72 o                         
  -2  -8   8        158.64        148.11         6.58 o                         
  -1  -8   8        173.58        170.76         7.26 o                         
   0  -8   8         61.50         52.17         6.82 o                         
   1  -8   8        157.56        156.84         6.98 o                         
   2  -8   8        117.48        131.21         6.51 o                         
   3  -8   8        230.55        235.01         8.76 o                         
   4  -8   8          8.34         11.80         2.10 o                         
   5  -8   8        222.37        188.92         7.67 o                         
   6  -8   8          1.00          0.99         1.72 o                         
   7  -8   8          0.41         -1.19         1.66 o                         
  -7  -7   8          2.76          1.57         2.13 o                         
  -6  -7   8          9.10          4.56         2.11 o                         
  -5  -7   8          8.11          3.89         2.15 o                         
  -4  -7   8        237.77        198.39         7.80 o                         
  -3  -7   8         12.36          9.07         2.48 o                         
  -2  -7   8        175.30        158.78         7.10 o                         
  -1  -7   8        253.32        227.06         7.29 o                         
   0  -7   8          0.87          2.33         1.49 o                         
   1  -7   8          2.41          4.11         1.97 o                         
   2  -7   8         80.31         87.02         4.71 o                         
   3  -7   8         95.20         92.85         5.64 o                         
   4  -7   8          3.75          3.35         2.22 o                         
   5  -7   8          3.77          1.71         2.91 o                         
   6  -7   8          6.01          3.93         2.14 o                         
   7  -7   8         50.68         62.75         3.75 o                         
  -8  -6   8         85.33         74.63         4.54 o                         
  -7  -6   8         13.06         12.27         3.03 o                         
  -6  -6   8          1.88          2.98         1.58 o                         
  -5  -6   8         19.62         17.25         3.19 o                         
  -4  -6   8         36.48         40.58         4.03 o                         
  -3  -6   8         64.09         62.78         4.08 o                         
  -2  -6   8        874.33        809.06        19.83 o                         
  -1  -6   8        156.68        142.89         5.63 o                         
   0  -6   8         15.21         17.61         1.57 o                         
   1  -6   8        399.32        414.35        11.46 o                         
   2  -6   8          0.92          1.67         2.20 o                         
   3  -6   8        122.07        107.58         5.27 o                         
   4  -6   8          4.37         10.11         2.66 o                         
   5  -6   8       1000.56        974.70        23.20 o                         
   6  -6   8        589.45        624.10        17.27 o                         
   7  -6   8          0.79          2.56         1.61 o                         
  -8  -5   8        220.74        225.86         9.58 o                         
  -7  -5   8        278.74        289.59        11.10 o                         
  -6  -5   8          8.94          6.83         2.36 o                         
  -5  -5   8          1.03          6.03         1.64 o                         
  -4  -5   8        480.98        426.11        12.42 o                         
  -3  -5   8        162.13        158.95         6.20 o                         
  -2  -5   8        181.89        173.55         6.24 o                         
  -1  -5   8        108.76         96.92         4.46 o                         
   0  -5   8         85.97         78.08         2.88 o                         
   1  -5   8        123.70        136.08         5.36 o                         
   2  -5   8       1223.18       1153.27        24.88 o                         
   3  -5   8        188.86        180.51         6.80 o                         
   4  -5   8        322.19        330.60        10.72 o                         
   5  -5   8        208.20        207.46         8.45 o                         
   6  -5   8         65.99         70.43         4.68 o                         
   7  -5   8        405.01        431.72        12.71 o                         
   8  -5   8        340.09        340.07         9.31 o                         
  -9  -4   8         87.86         87.57         5.18 o                         
  -8  -4   8        304.90        340.65        12.68 o                         
  -7  -4   8        342.83        344.29        14.75 o                         
  -6  -4   8         15.73         17.10         3.46 o                         
  -5  -4   8        507.76        515.68        14.34 o                         
  -4  -4   8       3087.44       3165.53        48.79 o                         
  -3  -4   8        282.16        286.60         9.11 o                         
  -2  -4   8        239.90        235.14         7.97 o                         
  -1  -4   8        101.32         66.11         3.82 o                         
   0  -4   8       1879.61       1805.31        92.93 o                         
   1  -4   8         80.50         81.09         4.25 o                         
   2  -4   8        170.88        183.52         6.50 o                         
   3  -4   8        203.44        170.46         6.56 o                         
   4  -4   8         74.71         88.52         4.85 o                         
   5  -4   8        134.99        146.69         7.14 o                         
   6  -4   8         31.67         30.02         3.08 o                         
   7  -4   8         50.03         59.32         3.76 o                         
   8  -4   8        356.08        333.18         8.94 o                         
 -10  -3   8        209.23        252.55         7.96 o                         
  -9  -3   8        179.23        181.49         7.64 o                         
  -8  -3   8         40.07         31.34         4.32 o                         
  -7  -3   8         11.29         10.15         3.80 o                         
  -6  -3   8        583.54        534.71        16.98 o                         
  -5  -3   8        546.86        582.64        18.21 o                         
  -4  -3   8        131.36        125.64         5.41 o                         
  -3  -3   8         76.67        103.92         4.53 o                         
  -2  -3   8         83.85         87.19         3.91 o                         
  -1  -3   8        466.52        410.04        12.04 o                         
   0  -3   8         17.02         12.40         1.21 o                         
   1  -3   8         29.37         27.67         2.38 o                         
   2  -3   8          0.38          1.12         1.70 o                         
   3  -3   8       1246.30       1231.29        25.66 o                         
   4  -3   8         45.30         39.01         3.40 o                         
   5  -3   8          1.88          1.97         2.51 o                         
   6  -3   8          5.42          7.21         2.27 o                         
   7  -3   8        243.93        239.11         7.42 o                         
 -10  -2   8          9.41          8.47         2.29 o                         
  -9  -2   8        102.36         83.07         5.19 o                         
  -8  -2   8         61.58         67.11         5.31 o                         
  -7  -2   8         21.47         22.11         3.84 o                         
  -6  -2   8        735.51        720.95        22.67 o                         
  -5  -2   8        378.70        382.37        12.11 o                         
  -4  -2   8        438.03        442.04        13.87 o                         
  -3  -2   8        352.17        390.02        11.97 o                         
  -2  -2   8        595.44        585.85        14.46 o                         
  -1  -2   8        361.41        307.07         8.34 o                         
   0  -2   8         24.43         20.89         1.44 o                         
   1  -2   8        878.33        863.49        19.00 o                         
   2  -2   8        867.80        835.57        19.46 o                         
   3  -2   8        398.75        387.55        10.99 o                         
   4  -2   8       1227.27       1188.93        25.56 o                         
   5  -2   8       1474.94       1477.83        28.98 o                         
   6  -2   8        852.52        890.81        20.18 o                         
   7  -2   8        102.98         84.90         4.22 o                         
 -10  -1   8        164.89        167.49         7.08 o                         
  -9  -1   8          0.60          0.45         2.93 o                         
  -8  -1   8         48.99         62.39         5.17 o                         
  -7  -1   8         89.77         91.87         5.28 o                         
  -6  -1   8         16.73         20.38         2.72 o                         
  -5  -1   8         13.25         25.01         3.38 o                         
  -4  -1   8       1886.78       1856.83        32.30 o                         
  -3  -1   8         47.30         79.07         3.70 o                         
  -2  -1   8        431.20        348.47        10.66 o                         
  -1  -1   8         25.94         15.16         1.60 o                         
   0  -1   8        501.84        556.44        14.69 o                         
   1  -1   8        506.67        495.18        13.79 o                         
   2  -1   8          2.45          4.58         1.58 o                         
   3  -1   8        179.50        185.53         6.35 o                         
   4  -1   8          1.40         -2.01         2.64 o                         
   5  -1   8         31.31         27.90         3.46 o                         
   6  -1   8        145.66        147.21         6.15 o                         
   7  -1   8        323.91        334.97         9.59 o                         
 -11   0   8        110.99        114.46         5.55 o                         
 -10   0   8         14.38         22.87         3.07 o                         
  -9   0   8        155.12        171.24         7.68 o                         
  -8   0   8        363.15        393.77        12.21 o                         
  -7   0   8        835.70        808.46        21.40 o                         
  -6   0   8         23.77         17.45         2.97 o                         
  -5   0   8       1059.06        954.05        22.61 o                         
  -4   0   8        130.85        105.14         4.68 o                         
  -3   0   8        146.42        135.61         4.95 o                         
  -2   0   8         86.49         93.67         3.84 o                         
  -1   0   8       2123.60       2426.44        35.63 o                         
   0   0   8        771.56        777.23        12.12 o                         
   1   0   8        532.64        566.91        14.84 o                         
   2   0   8        476.14        440.19        13.40 o                         
   3   0   8         93.86         88.09         4.48 o                         
   4   0   8        742.69        733.65        18.69 o                         
   5   0   8         18.56         18.07         2.90 o                         
   6   0   8          3.49          5.21         1.75 o                         
   7   0   8         76.23         75.88         3.30 o                         
 -11   1   8        248.85        280.92         8.85 o                         
 -10   1   8        115.98        129.02         6.41 o                         
  -9   1   8          1.69          0.00         2.55 o                         
  -8   1   8         39.44         52.34         4.48 o                         
  -7   1   8        406.65        465.46        12.93 o                         
  -6   1   8         11.11         15.37         2.28 o                         
  -5   1   8         66.08         81.37         4.37 o                         
  -4   1   8        418.18        389.08        10.86 o                         
  -3   1   8        113.60        114.61         4.63 o                         
  -2   1   8        130.01        164.58         5.31 o                         
  -1   1   8         58.71         74.17         3.58 o                         
   0   1   8        860.13        902.88        36.40 o                         
   1   1   8        401.48        412.95        12.77 o                         
   2   1   8        381.65        381.94        10.55 o                         
   3   1   8        256.20        262.76         8.80 o                         
   4   1   8          4.47          4.95         1.85 o                         
   5   1   8         51.30         43.55         3.69 o                         
   6   1   8          2.83          4.66         1.57 o                         
 -11   2   8         35.46         45.32         3.71 o                         
 -10   2   8         19.89         26.23         3.34 o                         
  -9   2   8          6.21         11.69         2.64 o                         
  -8   2   8        301.44        291.91        10.14 o                         
  -7   2   8         24.01         41.06         3.35 o                         
  -6   2   8         24.53         20.42         2.42 o                         
  -5   2   8        237.96        227.28         7.22 o                         
  -4   2   8          2.99          5.16         1.66 o                         
  -3   2   8         94.43        102.89         4.51 o                         
  -2   2   8       1259.42       1256.65        23.87 o                         
  -1   2   8        248.83        241.51         7.62 o                         
   0   2   8        222.57        210.68         5.09 o                         
   1   2   8       1833.24       1689.66        30.03 o                         
   2   2   8        255.13        228.45         7.09 o                         
   3   2   8         21.58         15.75         2.97 o                         
   4   2   8         19.92         25.05         2.82 o                         
   5   2   8       1044.80       1026.16        20.05 o                         
   6   2   8        231.49        248.24         7.24 o                         
 -11   3   8        356.58        379.41        11.05 o                         
 -10   3   8        280.38        292.46        10.12 o                         
  -9   3   8        487.12        479.61        13.25 o                         
  -8   3   8       1299.76       1290.24        27.76 o                         
  -7   3   8         47.84         38.34         3.43 o                         
  -6   3   8         25.74         26.55         2.88 o                         
  -5   3   8        481.67        417.02        11.64 o                         
  -4   3   8        319.38        303.13         9.65 o                         
  -3   3   8        175.13        173.68         6.19 o                         
  -2   3   8         14.89         10.31         1.98 o                         
  -1   3   8        551.95        539.87        14.89 o                         
   0   3   8         22.36         22.85         1.68 o                         
   1   3   8         76.95         71.71         4.19 o                         
   2   3   8          3.54          7.02         1.91 o                         
   3   3   8         11.96          8.41         2.29 o                         
   4   3   8        230.13        245.23         7.61 o                         
   5   3   8         34.49         38.13         2.78 o                         
 -11   4   8        287.28        319.47         9.86 o                         
 -10   4   8         12.20         10.33         2.58 o                         
  -9   4   8        775.48        793.53        21.04 o                         
  -8   4   8        693.12        618.21        18.37 o                         
  -7   4   8         11.25          6.48         2.04 o                         
  -6   4   8         33.27         28.41         2.82 o                         
  -5   4   8        395.23        353.61        10.78 o                         
  -4   4   8         97.87         82.02         4.71 o                         
  -3   4   8         26.05         27.53         2.67 o                         
  -2   4   8       1744.97       1680.84        30.75 o                         
  -1   4   8       1358.04       1350.36        26.49 o                         
   0   4   8          1.40          1.10         1.53 o                         
   1   4   8        141.45        140.24         6.20 o                         
   2   4   8         25.08         32.09         3.17 o                         
   3   4   8        144.26        145.35         5.89 o                         
   4   4   8         14.81         23.77         2.40 o                         
 -11   5   8         10.19         15.51         2.56 o                         
 -10   5   8         62.00         57.94         4.43 o                         
  -9   5   8         14.49         11.97         3.11 o                         
  -8   5   8         37.67         35.32         3.89 o                         
  -7   5   8         51.09         57.97         4.94 o                         
  -6   5   8        363.59        301.97        10.16 o                         
  -5   5   8        495.06        489.25        13.13 o                         
  -4   5   8        328.17        329.44        10.41 o                         
  -3   5   8       1147.94       1055.39        24.05 o                         
  -2   5   8        100.45         88.18         4.47 o                         
  -1   5   8        434.32        420.79        11.53 o                         
   0   5   8         50.65         41.58         2.65 o                         
   1   5   8         66.11         60.80         4.24 o                         
   2   5   8        184.31        159.53         6.19 o                         
   3   5   8        109.22        123.98         4.77 o                         
 -11   6   8         52.99         52.00         3.84 o                         
 -10   6   8          9.63         10.85         2.29 o                         
  -9   6   8          3.58          5.82         2.09 o                         
  -8   6   8        342.64        302.99        10.19 o                         
  -7   6   8          1.18          4.80         1.75 o                         
  -6   6   8          4.25          7.21         2.33 o                         
  -5   6   8        162.14        165.70         7.48 o                         
  -4   6   8         32.18         35.57         3.44 o                         
  -3   6   8        483.87        449.29        12.29 o                         
  -2   6   8         32.02         30.51         3.34 o                         
  -1   6   8         76.73         78.09         4.92 o                         
   0   6   8        129.29        129.90         4.16 o                         
   1   6   8        465.33        452.80        12.86 o                         
   2   6   8        430.28        457.59        11.76 o                         
 -10   7   8          4.74          6.83         2.05 o                         
  -9   7   8          1.15          3.75         1.78 o                         
  -8   7   8         49.56         51.15         4.21 o                         
  -7   7   8          0.85          0.85         2.17 o                         
  -6   7   8         12.08         17.94         2.78 o                         
  -5   7   8        218.85        206.03         8.44 o                         
  -4   7   8        151.33        136.87         6.60 o                         
  -3   7   8          0.93          0.26         1.82 o                         
  -2   7   8        323.31        331.07         9.67 o                         
  -1   7   8        153.56        160.57         6.40 o                         
   0   7   8          0.65          0.99         1.29 o                         
   1   7   8          3.20          0.64         1.99 o                         
 -10   8   8         28.23         28.05         2.63 o                         
  -9   8   8          1.64          2.07         1.40 o                         
  -8   8   8        271.29        252.58         8.52 o                         
  -7   8   8         13.26          8.00         2.24 o                         
  -6   8   8        212.61        208.93         7.80 o                         
  -5   8   8         40.23         45.53         3.75 o                         
  -4   8   8         23.35         19.35         2.61 o                         
  -3   8   8         92.40        100.75         4.98 o                         
  -2   8   8        193.53        191.51         6.60 o                         
  -1   8   8         38.67         41.37         2.80 o                         
   0   8   8          3.09          4.22         0.68 o                         
  -9   9   8         24.00         27.79         2.41 o                         
  -8   9   8         69.29         59.05         3.82 o                         
  -7   9   8          6.76          5.11         1.59 o                         
  -6   9   8          3.88          2.25         1.52 o                         
  -5   9   8         63.01         62.31         3.89 o                         
  -4   9   8         11.90         11.03         1.95 o                         
  -3   9   8          3.56          0.23         1.76 o                         
  -2   9   8         58.54         65.65         3.22 o                         
   0 -11   9          8.49          9.70         1.83 o                         
   1 -11   9        181.75        175.09         5.84 o                         
   2 -11   9         55.83         60.10         3.38 o                         
   3 -11   9        200.43        213.72         6.05 o                         
  -3 -10   9        312.83        303.36         9.43 o                         
  -2 -10   9          4.80          5.00         1.63 o                         
  -1 -10   9          7.45          6.96         1.95 o                         
   0 -10   9          8.48          9.72         1.50 o                         
   1 -10   9        325.78        315.17         9.00 o                         
   2 -10   9         13.03         18.12         2.43 o                         
   3 -10   9         70.55         64.09         3.93 o                         
   4 -10   9        136.19        140.39         5.41 o                         
   5 -10   9        126.94        111.57         4.34 o                         
  -4  -9   9          0.05         -2.08         2.08 o                         
  -3  -9   9        114.37        103.93         5.12 o                         
  -2  -9   9        317.03        285.32         9.02 o                         
  -1  -9   9        316.99        293.86         9.25 o                         
   0  -9   9        452.55        432.52        10.33 o                         
   1  -9   9         16.44         18.29         2.86 o                         
   2  -9   9          0.91         -2.62         2.62 o                         
   3  -9   9         43.57         30.23         3.18 o                         
   4  -9   9         22.53         30.45         2.83 o                         
   5  -9   9         32.63         31.02         2.87 o                         
   6  -9   9        127.90        124.06         4.46 o                         
  -6  -8   9         92.94         97.29         4.34 o                         
  -5  -8   9        314.41        330.50         9.20 o                         
  -4  -8   9         19.21         19.64         2.51 o                         
  -3  -8   9         66.08         62.40         4.36 o                         
  -2  -8   9          0.03         -2.56         2.56 o                         
  -1  -8   9          0.51          1.23         1.87 o                         
   0  -8   9       1397.64       1218.27        22.58 o                         
   1  -8   9         88.81         86.47         5.39 o                         
   2  -8   9         21.90         20.59         2.95 o                         
   3  -8   9         92.00         76.62         5.03 o                         
   4  -8   9          8.71         15.42         2.23 o                         
   5  -8   9        211.41        206.06         7.38 o                         
   6  -8   9        122.94        131.34         5.20 o                         
  -7  -7   9          9.77         11.10         2.20 o                         
  -6  -7   9        132.38        119.02         5.79 o                         
  -5  -7   9          9.22          3.38         2.31 o                         
  -4  -7   9         53.19         49.75         4.33 o                         
  -3  -7   9         79.41         71.38         4.87 o                         
  -2  -7   9        387.79        342.68        10.78 o                         
  -1  -7   9       2010.50       1716.18        32.38 o                         
   0  -7   9        109.47         99.82         8.27 o                         
   1  -7   9       1291.31       1184.18        25.76 o                         
   2  -7   9        875.42        836.46        21.28 o                         
   3  -7   9        140.11        114.88         6.07 o                         
   4  -7   9          0.12          1.61         2.13 o                         
   5  -7   9          6.66          9.21         2.35 o                         
   6  -7   9        204.45        190.50         6.56 o                         
   7  -7   9         43.51         44.10         2.70 o                         
  -7  -6   9        591.71        594.53        16.70 o                         
  -6  -6   9         14.29         13.12         2.94 o                         
  -5  -6   9        135.94        137.11         6.96 o                         
  -4  -6   9         35.77         38.29         3.93 o                         
  -3  -6   9         11.60         16.70         2.57 o                         
  -2  -6   9        119.58        115.23         5.34 o                         
  -1  -6   9         19.42         17.60         2.70 o                         
   0  -6   9         32.82         28.77         2.09 o                         
   1  -6   9         47.41         41.83         3.36 o                         
   2  -6   9        176.23        161.44         6.29 o                         
   3  -6   9          9.67         10.31         2.53 o                         
   4  -6   9        137.75        116.03         6.05 o                         
   5  -6   9          0.84          5.22         1.88 o                         
   6  -6   9          0.58          1.80         1.43 o                         
   7  -6   9         36.73         38.65         2.70 o                         
  -8  -5   9         21.39         17.82         3.07 o                         
  -7  -5   9         81.48         85.50         5.64 o                         
  -6  -5   9        386.41        367.25        11.85 o                         
  -5  -5   9         98.50        100.36         6.05 o                         
  -4  -5   9        570.47        515.57        13.77 o                         
  -3  -5   9         56.71         51.87         3.69 o                         
  -2  -5   9       1205.05       1161.72        24.89 o                         
  -1  -5   9       1604.94       1550.91        29.44 o                         
   0  -5   9       1696.74       1580.99        35.85 o                         
   1  -5   9          4.11          2.43         1.79 o                         
   2  -5   9         74.84         58.43         3.85 o                         
   3  -5   9         20.51         16.37         2.91 o                         
   4  -5   9        134.34         97.53         5.55 o                         
   5  -5   9         30.85         26.02         3.35 o                         
   6  -5   9         19.22         20.32         2.64 o                         
   7  -5   9         47.97         66.73         3.30 o                         
  -9  -4   9         26.64         34.39         3.86 o                         
  -8  -4   9         97.15        104.79         7.68 o                         
  -7  -4   9        112.63        118.09         7.59 o                         
  -6  -4   9        294.97        278.90        10.94 o                         
  -5  -4   9        606.91        582.38        17.99 o                         
  -4  -4   9        445.87        455.56        12.39 o                         
  -3  -4   9       1057.25       1032.89        22.78 o                         
  -2  -4   9        614.04        570.59        15.82 o                         
  -1  -4   9        214.93        177.33         6.11 o                         
   0  -4   9        300.68        297.03         8.71 o                         
   1  -4   9        244.05        225.09         7.14 o                         
   2  -4   9        302.25        297.20         9.56 o                         
   3  -4   9         20.87         20.22         2.65 o                         
   4  -4   9         14.92         13.91         2.46 o                         
   5  -4   9        269.19        262.27         8.80 o                         
   6  -4   9         68.65         72.52         4.21 o                         
   7  -4   9         10.92         12.26         1.92 o                         
  -9  -3   9        378.92        369.16        12.18 o                         
  -8  -3   9         49.32         56.05         5.77 o                         
  -7  -3   9         62.70         74.34         7.37 o                         
  -6  -3   9         48.53         44.18         3.90 o                         
  -5  -3   9        434.74        463.06        13.09 o                         
  -4  -3   9          1.33          1.61         2.55 o                         
  -3  -3   9        723.42        741.02        18.19 o                         
  -2  -3   9        913.10        900.04        19.87 o                         
  -1  -3   9        276.05        289.03         8.75 o                         
   0  -3   9         41.30         37.10         2.21 o                         
   1  -3   9       1182.23       1091.97        22.86 o                         
   2  -3   9       2047.15       1841.37        32.57 o                         
   3  -3   9       1568.47       1494.86        29.00 o                         
   4  -3   9         63.35         64.23         4.57 o                         
   5  -3   9        417.09        425.34        11.28 o                         
   6  -3   9        261.89        248.00         7.70 o                         
   7  -3   9        557.15        571.58        12.53 o                         
 -10  -2   9          0.07          2.13         2.46 o                         
  -9  -2   9        459.88        453.83        13.96 o                         
  -8  -2   9       1017.14       1032.43        29.20 o                         
  -7  -2   9        870.35        879.40        27.64 o                         
  -6  -2   9         55.68         53.56         4.42 o                         
  -5  -2   9        177.89        184.33         6.88 o                         
  -4  -2   9       1678.33       1657.49        30.23 o                         
  -3  -2   9        585.72        617.59        15.87 o                         
  -2  -2   9        120.32        136.47         5.13 o                         
  -1  -2   9        417.93        408.97        12.32 o                         
   0  -2   9        251.65        269.43         5.86 o                         
   1  -2   9        557.31        548.04        15.18 o                         
   2  -2   9         97.74         99.10         4.68 o                         
   3  -2   9        151.39        161.01         6.02 o                         
   4  -2   9         99.63         99.45         5.53 o                         
   5  -2   9         69.86         66.81         4.55 o                         
   6  -2   9         52.50         46.19         3.20 o                         
   7  -2   9         12.57         11.97         1.55 o                         
 -10  -1   9          4.62          2.14         2.21 o                         
  -9  -1   9          0.32          1.55         3.23 o                         
  -8  -1   9        108.80        115.70         8.00 o                         
  -7  -1   9         27.89         35.48         3.95 o                         
  -6  -1   9       2441.69       2283.32        44.10 o                         
  -5  -1   9       4622.42       4371.03        62.72 o                         
  -4  -1   9        532.87        495.65        14.67 o                         
  -3  -1   9        901.93        971.21        20.49 o                         
  -2  -1   9         34.71         29.60         2.60 o                         
  -1  -1   9         30.22         25.27         2.36 o                         
   0  -1   9        281.95        281.25         5.92 o                         
   1  -1   9        432.19        408.30        12.72 o                         
   2  -1   9        229.96        233.91         7.18 o                         
   3  -1   9        228.15        223.77         8.13 o                         
   4  -1   9          5.31          6.18         2.11 o                         
   5  -1   9          1.63          3.88         1.67 o                         
   6  -1   9         17.86         15.70         2.19 o                         
 -11   0   9        544.86        578.56        15.95 o                         
 -10   0   9         59.43         67.90         4.87 o                         
  -9   0   9         17.04         11.66         3.40 o                         
  -8   0   9         25.66         30.14         4.17 o                         
  -7   0   9        436.50        439.50        13.95 o                         
  -6   0   9        374.04        367.19        10.91 o                         
  -5   0   9       1659.96       1612.45        31.90 o                         
  -4   0   9       1420.48       1436.51        27.49 o                         
  -3   0   9         12.67         22.66         2.23 o                         
  -2   0   9        208.59        219.18         7.23 o                         
  -1   0   9          6.05          5.96         1.60 o                         
   0   0   9         55.65         53.72         2.53 o                         
   1   0   9         26.49         23.36         2.55 o                         
   2   0   9        160.85        146.15         5.72 o                         
   3   0   9        121.34        124.64         5.87 o                         
   4   0   9        227.55        221.87         7.84 o                         
   5   0   9         75.20         81.17         4.34 o                         
   6   0   9         31.16         38.69         2.59 o                         
 -11   1   9         43.70         44.65         4.26 o                         
 -10   1   9         80.89         85.64         5.97 o                         
  -9   1   9         21.29         22.80         3.79 o                         
  -8   1   9        156.67        147.42         7.85 o                         
  -7   1   9       1966.80       2054.88        38.99 o                         
  -6   1   9          5.28          8.31         2.27 o                         
  -5   1   9         47.40         40.54         3.35 o                         
  -4   1   9          8.94          9.48         2.02 o                         
  -3   1   9        317.16        322.55         9.33 o                         
  -2   1   9        220.30        203.51         6.20 o                         
  -1   1   9        518.82        512.73        14.05 o                         
   0   1   9        244.46        241.52         7.31 o                         
   1   1   9        742.65        725.60        17.88 o                         
   2   1   9        715.16        725.41        18.29 o                         
   3   1   9          0.03         -0.72         2.29 o                         
   4   1   9        111.75        108.25         5.47 o                         
   5   1   9         26.65         30.92         2.72 o                         
 -11   2   9        105.87        114.90         6.23 o                         
 -10   2   9          0.08         -0.47         2.52 o                         
  -9   2   9        842.80        929.84        24.25 o                         
  -8   2   9        527.68        541.48        14.92 o                         
  -7   2   9        987.20        966.34        24.42 o                         
  -6   2   9         35.73         50.22         3.82 o                         
  -5   2   9       1456.33       1274.14        27.81 o                         
  -4   2   9        346.97        296.14         9.47 o                         
  -3   2   9        117.93        111.73         4.77 o                         
  -2   2   9         15.57         11.67         1.87 o                         
  -1   2   9          4.59          5.74         1.51 o                         
   0   2   9          3.02          5.91         1.63 o                         
   1   2   9        223.56        229.32         7.05 o                         
   2   2   9        135.11        130.35         6.08 o                         
   3   2   9         45.75         40.68         3.57 o                         
   4   2   9         67.04         76.31         4.12 o                         
   5   2   9        262.18        268.16         8.02 o                         
 -11   3   9          5.52          6.80         2.75 o                         
 -10   3   9          0.14          0.91         2.04 o                         
  -9   3   9        119.56        125.85         7.12 o                         
  -8   3   9        547.29        560.55        15.15 o                         
  -7   3   9        593.14        553.16        15.05 o                         
  -6   3   9       1200.55       1117.34        25.99 o                         
  -5   3   9        822.36        824.78        21.41 o                         
  -4   3   9        233.76        226.95         7.47 o                         
  -3   3   9          2.62          5.97         1.17 o                         
  -2   3   9       1034.54       1022.97        22.20 o                         
  -1   3   9        293.06        307.38         9.34 o                         
   0   3   9         39.61         46.01         2.27 o                         
   1   3   9         68.51         70.06         4.34 o                         
   2   3   9          4.42          3.45         1.65 o                         
   3   3   9         18.51         16.56         2.32 o                         
   4   3   9          6.83          4.66         1.61 o                         
 -11   4   9        136.17        148.18         6.77 o                         
 -10   4   9         86.43         93.31         5.60 o                         
  -9   4   9          7.75         10.12         2.93 o                         
  -8   4   9        342.95        281.69        10.45 o                         
  -7   4   9        252.18        239.92         9.38 o                         
  -6   4   9        409.11        349.20        11.49 o                         
  -5   4   9        113.48         92.90         4.93 o                         
  -4   4   9        591.58        528.56        16.29 o                         
  -3   4   9        962.18        922.29        21.57 o                         
  -2   4   9        262.37        244.67         7.49 o                         
  -1   4   9         63.08         70.71         4.50 o                         
   0   4   9          2.00          0.05         2.15 o                         
   1   4   9        120.34        116.97         5.71 o                         
   2   4   9         11.98          8.49         1.79 o                         
   3   4   9         87.85         82.58         4.00 o                         
 -11   5   9        131.07        128.38         5.80 o                         
 -10   5   9         94.52         95.35         5.57 o                         
  -9   5   9        621.88        565.27        17.47 o                         
  -8   5   9         65.15         59.07         4.92 o                         
  -7   5   9         24.32         26.15         3.64 o                         
  -6   5   9          8.41          9.20         2.68 o                         
  -5   5   9         25.89         17.82         3.08 o                         
  -4   5   9          0.92          4.27         1.64 o                         
  -3   5   9        343.79        333.23        10.32 o                         
  -2   5   9        206.23        190.24         7.49 o                         
  -1   5   9        140.87        140.82         6.24 o                         
   0   5   9         96.55         94.77         3.59 o                         
   1   5   9          0.37          2.60         1.32 o                         
   2   5   9        147.85        156.33         5.45 o                         
   3   5   9         14.54         15.28         1.65 o                         
 -10   6   9          0.12         -2.67         2.67 o                         
  -9   6   9        586.60        564.04        16.95 o                         
  -8   6   9        575.01        502.25        13.59 o                         
  -7   6   9        348.35        323.50        10.67 o                         
  -6   6   9         42.55         35.75         3.65 o                         
  -5   6   9        160.06        148.14         6.98 o                         
  -4   6   9         25.13         24.14         3.04 o                         
  -3   6   9        266.87        272.48         8.96 o                         
  -2   6   9         31.74         39.27         3.46 o                         
  -1   6   9          0.38         -0.33         2.25 o                         
   0   6   9        101.20        105.47         3.47 o                         
   1   6   9        463.75        460.32        11.54 o                         
   2   6   9         86.21         91.20         3.41 o                         
 -10   7   9        124.84        116.80         5.18 o                         
  -9   7   9         12.29         19.62         2.49 o                         
  -8   7   9         39.16         33.39         3.33 o                         
  -7   7   9          0.82         -1.59         2.63 o                         
  -6   7   9        409.61        395.08        11.24 o                         
  -5   7   9        789.92        746.31        18.86 o                         
  -4   7   9          1.73          2.15         1.49 o                         
  -3   7   9          4.50          7.55         1.86 o                         
  -2   7   9         93.39         96.26         4.76 o                         
  -1   7   9          4.05         10.34         1.94 o                         
   0   7   9         12.21         15.26         1.45 o                         
  -9   8   9         74.07         66.14         3.65 o                         
  -8   8   9        123.97        111.75         4.98 o                         
  -7   8   9          0.78          3.63         1.48 o                         
  -6   8   9          0.13          0.92         1.41 o                         
  -5   8   9        230.75        222.52         7.43 o                         
  -4   8   9         56.90         60.69         3.66 o                         
  -3   8   9         66.26         64.32         3.81 o                         
  -2   8   9         32.86         34.42         2.58 o                         
  -1   8   9         31.87         41.46         2.45 o                         
  -7   9   9         76.67         79.99         3.79 o                         
  -6   9   9        122.80        129.75         4.67 o                         
  -5   9   9          5.09          4.95         1.28 o                         
  -4   9   9         45.67         44.38         2.75 o                         
  -2 -10  10          5.55          4.38         1.24 o                         
  -1 -10  10         55.53         59.73         3.53 o                         
   0 -10  10         49.66         58.35         3.43 o                         
   1 -10  10         33.08         26.36         2.77 o                         
   2 -10  10        287.88        294.64         7.85 o                         
   3 -10  10        158.45        172.39         5.65 o                         
   4 -10  10         12.06         11.39         1.75 o                         
  -4  -9  10         87.03         82.13         4.19 o                         
  -3  -9  10         63.74         62.00         4.06 o                         
  -2  -9  10         70.97         72.52         4.40 o                         
  -1  -9  10         46.64         45.64         3.57 o                         
   0  -9  10         91.46         79.89         4.35 o                         
   1  -9  10         52.53         52.73         3.92 o                         
   2  -9  10        248.51        228.40         7.74 o                         
   3  -9  10        657.07        676.66        16.07 o                         
   4  -9  10        105.68        113.33         4.86 o                         
   5  -9  10         21.29         28.23         2.22 o                         
  -5  -8  10          1.85          2.72         1.36 o                         
  -4  -8  10         45.79         49.92         3.77 o                         
  -3  -8  10        142.36        136.85         6.35 o                         
  -2  -8  10          6.52          7.04         1.97 o                         
  -1  -8  10          0.08          4.00         1.39 o                         
   0  -8  10          2.86          5.47         2.45 o                         
   1  -8  10        427.81        390.38        11.19 o                         
   2  -8  10         57.17         69.58         4.57 o                         
   3  -8  10        135.79        131.53         5.87 o                         
   4  -8  10        609.84        687.09        16.47 o                         
   5  -8  10        872.78        853.17        17.06 o                         
  -6  -7  10         23.68         26.96         2.94 o                         
  -5  -7  10        669.26        630.00        16.78 o                         
  -4  -7  10        388.33        362.39        10.80 o                         
  -3  -7  10         46.69         38.38         3.77 o                         
  -2  -7  10        159.56        148.92         7.07 o                         
  -1  -7  10        998.18        916.01        22.18 o                         
   0  -7  10         46.88         52.44         3.00 o                         
   1  -7  10        104.53        104.75         5.87 o                         
   2  -7  10        278.67        250.90         8.77 o                         
   3  -7  10         22.64         23.19         2.72 o                         
   4  -7  10        128.28        109.19         5.48 o                         
   5  -7  10          3.67          6.25         1.67 o                         
   6  -7  10         63.67         67.28         3.39 o                         
  -7  -6  10          0.33         -1.85         2.13 o                         
  -6  -6  10          8.04          7.08         2.11 o                         
  -5  -6  10          2.40          1.26         2.62 o                         
  -4  -6  10         33.82         41.32         3.71 o                         
  -3  -6  10         68.94         54.90         4.45 o                         
  -2  -6  10        126.67        117.17         6.31 o                         
  -1  -6  10        145.14        147.42         6.86 o                         
   0  -6  10       1751.00       1586.17        27.78 o                         
   1  -6  10       1274.33       1217.05        25.75 o                         
   2  -6  10        162.67        168.78         7.29 o                         
   3  -6  10        439.89        419.43        11.56 o                         
   4  -6  10         51.09         50.10         3.68 o                         
   5  -6  10        131.87        132.27         5.50 o                         
   6  -6  10         17.45         19.47         2.10 o                         
  -8  -5  10          2.47          3.38         1.52 o                         
  -7  -5  10         52.19         51.63         4.03 o                         
  -6  -5  10        162.03        163.22         7.62 o                         
  -5  -5  10          1.65          2.25         2.87 o                         
  -4  -5  10        105.45        104.55         5.72 o                         
  -3  -5  10        341.96        342.04        10.74 o                         
  -2  -5  10         53.56         49.79         3.58 o                         
  -1  -5  10       3259.70       2959.39        45.84 o                         
   0  -5  10          6.66          7.99         1.22 o                         
   1  -5  10        549.16        515.55        15.49 o                         
   2  -5  10        295.78        291.64         9.65 o                         
   3  -5  10        210.43        192.16         7.63 o                         
   4  -5  10          8.06          9.18         2.24 o                         
   5  -5  10          0.60         -0.61         1.61 o                         
   6  -5  10        113.91        116.79         4.68 o                         
  -9  -4  10         38.04         40.64         3.53 o                         
  -8  -4  10         71.28         77.51         5.27 o                         
  -7  -4  10        940.84        926.01        23.90 o                         
  -6  -4  10         33.97         25.20         3.43 o                         
  -5  -4  10          5.30         -0.45         3.10 o                         
  -4  -4  10          2.37          1.28         2.66 o                         
  -3  -4  10         57.10         42.82         3.32 o                         
  -2  -4  10         67.21         44.38         3.47 o                         
  -1  -4  10        264.34        252.23         7.54 o                         
   0  -4  10        262.77        247.07         5.33 o                         
   1  -4  10         53.21         50.77         3.32 o                         
   2  -4  10         31.09         24.66         3.14 o                         
   3  -4  10         90.40         80.30         5.12 o                         
   4  -4  10        326.49        312.89         9.47 o                         
   5  -4  10        658.32        658.33        16.00 o                         
   6  -4  10        305.03        313.24         9.39 o                         
  -9  -3  10        237.10        232.35         9.51 o                         
  -8  -3  10        218.55        225.97        10.33 o                         
  -7  -3  10          3.15         -0.57         2.74 o                         
  -6  -3  10        555.16        558.77        14.94 o                         
  -5  -3  10        705.83        687.24        19.15 o                         
  -4  -3  10       1180.92       1167.72        24.96 o                         
  -3  -3  10        320.24        313.15         9.60 o                         
  -2  -3  10        607.97        586.05        15.94 o                         
  -1  -3  10       1199.39       1198.19        24.21 o                         
   0  -3  10        583.14        566.91        11.07 o                         
   1  -3  10         11.28         14.21         1.87 o                         
   2  -3  10       1086.59       1049.09        22.79 o                         
   3  -3  10         90.88        101.35         5.55 o                         
   4  -3  10         39.71         32.06         2.99 o                         
   5  -3  10         45.06         44.22         3.57 o                         
   6  -3  10         27.52         34.59         2.60 o                         
 -10  -2  10          0.47         -0.37         2.24 o                         
  -9  -2  10          0.23          1.16         2.98 o                         
  -8  -2  10         19.95         27.06         4.17 o                         
  -7  -2  10         22.78         37.14         4.06 o                         
  -6  -2  10        138.54        121.90         5.89 o                         
  -5  -2  10        766.92        727.70        19.40 o                         
  -4  -2  10         76.37         91.59         4.49 o                         
  -3  -2  10       1982.09       2041.77        34.14 o                         
  -2  -2  10        476.95        467.56        13.83 o                         
  -1  -2  10         56.15         49.37         3.31 o                         
   0  -2  10        878.36        871.53        13.99 o                         
   1  -2  10        415.21        397.55        10.82 o                         
   2  -2  10       2008.64       1972.48        33.68 o                         
   3  -2  10         43.40         44.15         3.73 o                         
   4  -2  10         78.71         84.11         4.79 o                         
   5  -2  10        329.81        312.29         8.59 o                         
   6  -2  10         10.25          5.41         1.60 o                         
 -10  -1  10         39.52         52.00         4.66 o                         
  -9  -1  10        186.30        196.59         9.95 o                         
  -8  -1  10        233.61        216.72        10.76 o                         
  -7  -1  10         11.16         20.91         3.80 o                         
  -6  -1  10        421.32        428.58        13.18 o                         
  -5  -1  10         36.76         44.32         3.49 o                         
  -4  -1  10        232.52        243.03         7.33 o                         
  -3  -1  10       1275.84       1243.32        24.52 o                         
  -2  -1  10        566.89        541.21        14.83 o                         
  -1  -1  10        537.84        511.69        14.31 o                         
   0  -1  10         13.63         17.52         2.67 o                         
   1  -1  10        108.05        106.02         4.72 o                         
   2  -1  10        229.74        207.79         7.68 o                         
   3  -1  10        815.48        794.10        18.88 o                         
   4  -1  10          4.19          7.42         1.86 o                         
   5  -1  10         74.42         74.72         3.98 o                         
 -10   0  10         45.85         40.19         4.34 o                         
  -9   0  10         13.35         17.65         3.51 o                         
  -8   0  10        496.07        502.94        15.86 o                         
  -7   0  10        506.49        477.42        15.29 o                         
  -6   0  10        236.34        219.24         8.00 o                         
  -5   0  10         31.96         29.94         3.04 o                         
  -4   0  10         13.57         17.90         2.19 o                         
  -3   0  10         55.35         63.25         3.65 o                         
  -2   0  10         33.42         48.56         3.32 o                         
  -1   0  10          5.85          6.01         1.57 o                         
   0   0  10        716.63        731.00        47.37 o                         
   1   0  10       1364.24       1302.31        25.49 o                         
   2   0  10        682.54        678.29        17.39 o                         
   3   0  10        158.28        149.98         6.37 o                         
   4   0  10        695.57        729.40        16.61 o                         
   5   0  10         71.72         76.90         3.69 o                         
 -11   1  10         82.80         90.82         5.55 o                         
 -10   1  10        103.51        105.01         6.79 o                         
  -9   1  10          3.47          6.54         2.07 o                         
  -8   1  10         38.11         39.11         4.53 o                         
  -7   1  10         46.43         45.83         4.99 o                         
  -6   1  10       1306.24       1210.18        27.94 o                         
  -5   1  10       2932.91       2680.98        43.74 o                         
  -4   1  10       1331.76       1255.68        25.63 o                         
  -3   1  10        299.74        314.44         9.42 o                         
  -2   1  10        302.97        263.27         8.55 o                         
  -1   1  10          4.59          7.24         1.55 o                         
   0   1  10         17.01         17.78         5.06 o                         
   1   1  10          0.63          2.15         2.64 o                         
   2   1  10          2.98          1.39         2.21 o                         
   3   1  10        138.54        134.00         5.80 o                         
   4   1  10         51.55         49.60         3.20 o                         
   5   1  10         23.27         23.83         1.91 o                         
 -11   2  10        226.78        253.32         9.88 o                         
 -10   2  10         62.89         80.03         5.93 o                         
  -9   2  10          5.29         -0.54         3.23 o                         
  -8   2  10         18.82         28.64         3.42 o                         
  -7   2  10          4.80         11.96         2.94 o                         
  -6   2  10        123.07        127.23         6.09 o                         
  -5   2  10          0.80          1.33         1.53 o                         
  -4   2  10        891.19        948.24        21.86 o                         
  -3   2  10        170.38        157.41         5.95 o                         
  -2   2  10         74.57         77.53         4.08 o                         
  -1   2  10        543.64        546.30        15.29 o                         
   0   2  10        279.83        258.98         6.09 o                         
   1   2  10        617.32        599.57        16.09 o                         
   2   2  10          1.72          1.31         1.91 o                         
   3   2  10          8.61          8.10         2.08 o                         
   4   2  10        139.27        140.30         4.81 o                         
 -11   3  10         35.72         36.40         3.97 o                         
 -10   3  10          0.65          1.25         1.97 o                         
  -9   3  10         44.38         48.25         4.83 o                         
  -8   3  10        153.50        133.44         7.21 o                         
  -7   3  10        298.42        268.69        10.55 o                         
  -6   3  10         70.27         64.61         4.58 o                         
  -5   3  10        290.83        251.43         7.98 o                         
  -4   3  10        261.62        247.73         7.64 o                         
  -3   3  10        317.36        315.36         9.76 o                         
  -2   3  10        728.00        738.88        18.45 o                         
  -1   3  10        489.93        459.07        14.14 o                         
   0   3  10         54.32         59.57         4.05 o                         
   1   3  10          1.20          2.44         1.52 o                         
   2   3  10        227.87        231.49         7.26 o                         
   3   3  10         13.89         12.42         1.99 o                         
 -11   4  10          3.86          5.15         1.90 o                         
 -10   4  10          3.80          1.70         2.41 o                         
  -9   4  10          0.09         -2.40         2.40 o                         
  -8   4  10         29.20         19.95         3.50 o                         
  -7   4  10        209.13        193.63         8.58 o                         
  -6   4  10         52.14         43.89         4.25 o                         
  -5   4  10         77.02         73.25         5.04 o                         
  -4   4  10          0.31         -0.41         2.21 o                         
  -3   4  10         17.86         22.92         2.69 o                         
  -2   4  10        488.83        481.21        14.46 o                         
  -1   4  10         48.15         46.44         3.71 o                         
   0   4  10        353.36        354.25        13.64 o                         
   1   4  10        675.43        677.36        16.17 o                         
   2   4  10         45.89         54.10         3.10 o                         
   3   4  10         13.01         21.24         1.82 o                         
 -10   5  10        128.15        127.36         6.06 o                         
  -9   5  10          3.86          8.98         2.48 o                         
  -8   5  10        729.02        656.48        19.02 o                         
  -7   5  10        280.49        214.15         8.79 o                         
  -6   5  10        594.89        493.97        13.32 o                         
  -5   5  10        956.83        845.40        20.92 o                         
  -4   5  10        251.08        257.91         8.88 o                         
  -3   5  10         29.58         29.21         3.16 o                         
  -2   5  10        179.44        195.63         7.20 o                         
  -1   5  10        354.57        420.72        12.66 o                         
   0   5  10         10.36          8.64         1.37 o                         
   1   5  10         11.37          7.76         1.77 o                         
   2   5  10         28.09         22.43         1.86 o                         
 -10   6  10          5.27          6.97         1.55 o                         
  -9   6  10         96.14         91.19         4.84 o                         
  -8   6  10          0.91          0.76         2.14 o                         
  -7   6  10         57.12         53.35         3.92 o                         
  -6   6  10          8.34          9.01         2.08 o                         
  -5   6  10        165.33        146.53         6.51 o                         
  -4   6  10        165.98        160.41         6.61 o                         
  -3   6  10        430.40        447.07        13.30 o                         
  -2   6  10        547.14        583.34        14.87 o                         
  -1   6  10         35.42         35.90         2.96 o                         
   0   6  10          3.05          2.95         1.31 o                         
   1   6  10         13.61         15.30         1.55 o                         
  -9   7  10        409.01        389.78        11.17 o                         
  -8   7  10         14.33         16.21         2.29 o                         
  -7   7  10        112.29        124.75         5.40 o                         
  -6   7  10          1.38          1.27         1.68 o                         
  -5   7  10          9.87          6.00         2.01 o                         
  -4   7  10         29.29         27.60         2.95 o                         
  -3   7  10        276.67        287.24         8.09 o                         
  -2   7  10        183.71        197.58         6.09 o                         
  -1   7  10        449.69        488.94        11.26 o                         
  -8   8  10          2.49          3.62         1.59 o                         
  -7   8  10         73.51         65.92         3.59 o                         
  -6   8  10         61.06         63.50         3.58 o                         
  -5   8  10          0.24         -1.62         1.62 o                         
  -4   8  10         39.17         39.43         2.89 o                         
  -3   8  10          2.87          4.44         1.11 o                         
  -1 -10  11         40.56         31.83         2.50 o                         
   0 -10  11          9.13         10.30         1.16 o                         
   1 -10  11         62.36         66.46         3.30 o                         
   2 -10  11         53.42         47.80         2.87 o                         
  -3  -9  11          1.14          0.23         1.63 o                         
  -2  -9  11         42.03         50.51         3.43 o                         
  -1  -9  11        141.71        151.30         5.96 o                         
   0  -9  11        141.05        141.10         4.01 o                         
   1  -9  11         25.64         27.43         2.73 o                         
   2  -9  11          9.83         11.82         1.71 o                         
   3  -9  11          2.08          3.10         1.28 o                         
   4  -9  11         74.36         75.87         3.39 o                         
  -5  -8  11        105.72        110.95         4.64 o                         
  -4  -8  11        309.64        334.09         9.06 o                         
  -3  -8  11         85.60         83.51         4.76 o                         
  -2  -8  11        290.78        316.55         9.39 o                         
  -1  -8  11         28.52         28.38         3.08 o                         
   0  -8  11          0.40          1.44         2.99 o                         
   1  -8  11         90.07        105.58         5.19 o                         
   2  -8  11        512.29        502.64        13.97 o                         
   3  -8  11        357.02        386.32        11.53 o                         
   4  -8  11          0.96         -1.57         1.81 o                         
  -6  -7  11        206.03        231.88         7.05 o                         
  -5  -7  11         27.73         28.32         2.97 o                         
  -4  -7  11          0.99          3.09         1.56 o                         
  -3  -7  11         12.60         13.23         2.70 o                         
  -2  -7  11         14.46         13.11         2.52 o                         
  -1  -7  11          5.34          1.85         1.85 o                         
   0  -7  11        170.68        155.38         6.53 o                         
   1  -7  11         20.29         16.09         2.70 o                         
   2  -7  11         97.12         93.46         5.09 o                         
   3  -7  11        506.39        481.82        13.48 o                         
   4  -7  11        363.00        392.57        11.21 o                         
   5  -7  11         38.13         43.15         2.80 o                         
  -7  -6  11          0.29          2.21         1.39 o                         
  -6  -6  11        120.34        125.60         5.77 o                         
  -5  -6  11         47.14         31.98         3.46 o                         
  -4  -6  11         60.17         66.98         4.59 o                         
  -3  -6  11         52.83         52.75         4.24 o                         
  -2  -6  11         20.31         13.75         2.73 o                         
  -1  -6  11         87.37         70.37         4.82 o                         
   0  -6  11         24.24         29.89         2.25 o                         
   1  -6  11        597.24        558.39        16.04 o                         
   2  -6  11        312.50        313.06         9.55 o                         
   3  -6  11         81.09         68.12         4.32 o                         
   4  -6  11        537.31        583.72        14.67 o                         
   5  -6  11        630.46        634.82        13.83 o                         
  -8  -5  11         60.45         50.31         3.34 o                         
  -7  -5  11         70.08         72.19         4.60 o                         
  -6  -5  11          8.02          1.57         3.14 o                         
  -5  -5  11        248.62        244.63         8.86 o                         
  -4  -5  11        157.49        158.94         7.07 o                         
  -3  -5  11        138.19        123.65         6.10 o                         
  -2  -5  11        242.18        228.42         8.53 o                         
  -1  -5  11       1566.52       1508.21        29.15 o                         
   0  -5  11         46.15         40.91         2.68 o                         
   1  -5  11         33.16         24.24         3.39 o                         
   2  -5  11          9.78         11.17         2.07 o                         
   3  -5  11          6.34         10.08         2.59 o                         
   4  -5  11        157.12        149.42         5.95 o                         
   5  -5  11         41.49         41.69         2.89 o                         
  -8  -4  11        604.39        661.21        17.33 o                         
  -7  -4  11         46.15         43.11         4.01 o                         
  -6  -4  11        209.64        221.92         8.70 o                         
  -5  -4  11         79.34         82.63         5.22 o                         
  -4  -4  11        124.29        123.63         6.16 o                         
  -3  -4  11        340.66        333.90        10.43 o                         
  -2  -4  11        604.59        606.56        16.81 o                         
  -1  -4  11        186.15        194.58         6.62 o                         
   0  -4  11        141.96        131.62         5.97 o                         
   1  -4  11        139.12        134.38         6.21 o                         
   2  -4  11        660.01        686.23        17.51 o                         
   3  -4  11         17.57         20.17         2.80 o                         
   4  -4  11          9.12          6.32         2.01 o                         
   5  -4  11          2.15          3.00         1.39 o                         
  -9  -3  11        171.60        177.17         7.13 o                         
  -8  -3  11          7.78          2.19         2.99 o                         
  -7  -3  11         37.86         47.13         4.54 o                         
  -6  -3  11         32.15         39.68         3.99 o                         
  -5  -3  11        132.27        155.90         7.01 o                         
  -4  -3  11        463.19        497.98        15.44 o                         
  -3  -3  11         12.15         10.20         1.96 o                         
  -2  -3  11        135.44        136.13         5.44 o                         
  -1  -3  11        822.51        832.55        19.72 o                         
   0  -3  11        133.15        139.16         3.91 o                         
   1  -3  11        335.28        319.33         9.65 o                         
   2  -3  11          4.47          7.02         1.66 o                         
   3  -3  11         54.95         58.34         3.88 o                         
   4  -3  11         12.16         11.74         2.17 o                         
   5  -3  11        326.92        321.98         9.46 o                         
  -9  -2  11          0.37         -2.17         2.85 o                         
  -8  -2  11        152.34        169.32         8.39 o                         
  -7  -2  11          6.78          5.96         2.30 o                         
  -6  -2  11         80.47         79.73         5.24 o                         
  -5  -2  11        205.34        193.08         6.95 o                         
  -4  -2  11         20.08         23.96         2.73 o                         
  -3  -2  11        114.10        115.28         5.06 o                         
  -2  -2  11        569.69        511.54        14.88 o                         
  -1  -2  11        211.61        241.96         8.32 o                         
   0  -2  11         13.10         15.11         2.51 o                         
   1  -2  11         37.84         39.61         3.24 o                         
   2  -2  11        164.32        161.50         6.73 o                         
   3  -2  11         78.96         80.85         4.50 o                         
   4  -2  11         59.33         65.27         3.89 o                         
   5  -2  11        280.99        282.27         8.49 o                         
 -10  -1  11         15.84         14.36         2.59 o                         
  -9  -1  11          1.33         -3.55         3.55 o                         
  -8  -1  11        372.97        388.71        13.06 o                         
  -7  -1  11         67.64         81.82         5.48 o                         
  -6  -1  11        310.24        327.48        10.75 o                         
  -5  -1  11         49.21         50.34         3.58 o                         
  -4  -1  11        422.83        408.83        11.34 o                         
  -3  -1  11         19.59         15.54         2.34 o                         
  -2  -1  11         24.71         21.92         2.62 o                         
  -1  -1  11        354.89        377.23        10.46 o                         
   0  -1  11        179.95        192.36         5.05 o                         
   1  -1  11         18.54         14.09         2.80 o                         
   2  -1  11        581.15        585.40        15.66 o                         
   3  -1  11         26.77         24.60         2.73 o                         
   4  -1  11        294.98        330.23        10.17 o                         
   5  -1  11          5.70          4.41         1.59 o                         
 -10   0  11        121.15        134.58         6.95 o                         
  -9   0  11        495.73        474.31        14.60 o                         
  -8   0  11        706.25        712.49        21.84 o                         
  -7   0  11         77.01         93.97         6.04 o                         
  -6   0  11          0.51          1.86         1.70 o                         
  -5   0  11        373.09        374.52        11.16 o                         
  -4   0  11        595.98        589.39        16.55 o                         
  -3   0  11        908.07        858.72        20.19 o                         
  -2   0  11        643.74        665.24        17.25 o                         
  -1   0  11        220.63        234.44         7.08 o                         
   0   0  11        289.92        293.61         6.46 o                         
   1   0  11        494.41        482.01        14.21 o                         
   2   0  11        276.49        279.10         8.61 o                         
   3   0  11        158.89        168.22         6.26 o                         
   4   0  11          5.41          3.61         1.55 o                         
 -10   1  11         13.58         24.94         3.45 o                         
  -9   1  11        247.00        214.44         9.61 o                         
  -8   1  11        356.46        345.00        11.80 o                         
  -7   1  11          7.05          2.51         2.98 o                         
  -6   1  11       1507.89       1453.80        29.85 o                         
  -5   1  11        660.87        616.50        17.50 o                         
  -4   1  11          0.21         -1.18         2.27 o                         
  -3   1  11         24.20         24.94         2.59 o                         
  -2   1  11          4.58          4.80         1.52 o                         
  -1   1  11        386.75        404.40        10.86 o                         
   0   1  11         92.26         84.16         6.63 o                         
   1   1  11        156.29        145.04         6.18 o                         
   2   1  11          0.17         -1.53         1.86 o                         
   3   1  11        106.66        110.25         4.72 o                         
   4   1  11          0.96          1.48         0.93 o                         
 -10   2  11          0.24          1.25         2.16 o                         
  -9   2  11         55.65         49.54         4.46 o                         
  -8   2  11         54.23         53.78         4.68 o                         
  -7   2  11          0.28          3.23         1.52 o                         
  -6   2  11         27.24         28.90         3.63 o                         
  -5   2  11        107.96        104.01         5.71 o                         
  -4   2  11         22.09         22.42         2.43 o                         
  -3   2  11          8.05          6.10         1.57 o                         
  -2   2  11        153.29        153.27         6.63 o                         
  -1   2  11        187.89        207.62         7.69 o                         
   0   2  11        211.39        213.26         5.35 o                         
   1   2  11        836.44        837.81        18.62 o                         
   2   2  11        634.98        641.80        15.00 o                         
   3   2  11          0.67         -0.40         1.75 o                         
 -10   3  11         20.01         14.22         2.53 o                         
  -9   3  11          0.66          0.00         2.43 o                         
  -8   3  11          0.01         -2.56         2.56 o                         
  -7   3  11         55.54         54.07         4.74 o                         
  -6   3  11         63.98         68.11         4.73 o                         
  -5   3  11        622.37        607.87        17.16 o                         
  -4   3  11          1.46         -1.18         2.27 o                         
  -3   3  11         37.68         35.62         3.71 o                         
  -2   3  11          3.53          3.66         1.64 o                         
  -1   3  11         80.09         84.58         4.77 o                         
   0   3  11         49.97         52.20         2.64 o                         
   1   3  11        127.18        115.65         5.06 o                         
   2   3  11         28.31         21.89         2.17 o                         
 -10   4  11         10.32         11.52         2.22 o                         
  -9   4  11        105.76        114.93         6.01 o                         
  -8   4  11         28.14         26.34         3.26 o                         
  -7   4  11         31.62         21.59         3.07 o                         
  -6   4  11         24.24         30.93         3.36 o                         
  -5   4  11        875.65        861.20        20.82 o                         
  -4   4  11        639.39        629.79        17.04 o                         
  -3   4  11        187.76        198.76         7.45 o                         
  -2   4  11         66.10         70.85         4.35 o                         
  -1   4  11         94.80        111.96         5.22 o                         
   0   4  11         54.17         51.35         2.73 o                         
   1   4  11        303.02        300.20         9.09 o                         
   2   4  11        114.56        131.33         4.26 o                         
 -10   5  11         17.68         16.29         2.25 o                         
  -9   5  11          5.85          6.54         2.14 o                         
  -8   5  11        114.49        102.61         5.36 o                         
  -7   5  11         14.18         11.11         2.60 o                         
  -6   5  11          2.90          0.00         2.22 o                         
  -5   5  11         88.37         84.16         4.76 o                         
  -4   5  11         10.77         11.31         2.06 o                         
  -3   5  11         45.48         46.17         3.50 o                         
  -2   5  11         42.46         51.24         3.46 o                         
  -1   5  11         80.39         90.43         4.38 o                         
   0   5  11        232.02        240.13         5.07 o                         
   1   5  11         20.57         18.01         1.68 o                         
  -9   6  11         36.23         37.37         2.82 o                         
  -8   6  11         67.12         64.85         3.93 o                         
  -7   6  11          4.14          3.08         1.63 o                         
  -6   6  11          1.07          0.32         1.75 o                         
  -5   6  11         13.04          9.23         2.16 o                         
  -4   6  11          1.19         -0.88         2.09 o                         
  -3   6  11         19.42         10.60         1.96 o                         
  -2   6  11          6.69          6.15         1.66 o                         
  -1   6  11         16.88         17.96         1.79 o                         
  -8   7  11        191.89        183.78         5.82 o                         
  -7   7  11          1.80          2.33         1.40 o                         
  -6   7  11        107.85        116.51         4.90 o                         
  -5   7  11         87.01         87.39         4.18 o                         
  -4   7  11         44.46         44.03         3.00 o                         
  -3   7  11         56.27         58.88         3.21 o                         
  -2   7  11          1.01         -1.39         1.39 o                         
  -2  -9  12        389.60        443.90        11.01 o                         
  -1  -9  12        152.29        173.39         5.75 o                         
   0  -9  12          8.93          8.52         1.16 o                         
   1  -9  12        140.58        158.27         5.23 o                         
   2  -9  12         46.62         44.56         2.75 o                         
  -4  -8  12         43.51         34.79         2.76 o                         
  -3  -8  12         17.17         18.41         2.32 o                         
  -2  -8  12         18.56         22.13         2.53 o                         
  -1  -8  12         20.16         28.32         2.77 o                         
   0  -8  12         63.55         57.16         5.90 o                         
   1  -8  12        200.04        167.22         6.00 o                         
   2  -8  12         22.93         20.83         2.48 o                         
   3  -8  12          1.08          3.43         1.23 o                         
  -5  -7  12          1.68          3.38         1.12 o                         
  -4  -7  12         13.40         20.31         2.50 o                         
  -3  -7  12        163.27        159.66         6.43 o                         
  -2  -7  12          0.65          1.82         1.70 o                         
  -1  -7  12         15.00         17.40         2.55 o                         
   0  -7  12         52.06         50.15         2.65 o                         
   1  -7  12          6.40         14.55         2.20 o                         
   2  -7  12         57.41         58.08         3.63 o                         
   3  -7  12         38.25         38.16         2.89 o                         
   4  -7  12        119.01        123.01         4.36 o                         
  -6  -6  12         10.78         11.88         2.07 o                         
  -5  -6  12         60.96         72.23         4.39 o                         
  -4  -6  12        596.38        631.98        16.65 o                         
  -3  -6  12          1.46         -1.11         2.47 o                         
  -2  -6  12        210.22        228.96         8.12 o                         
  -1  -6  12          3.01          0.00         1.57 o                         
   0  -6  12        100.14        103.86         4.25 o                         
   1  -6  12        145.13        154.49         6.35 o                         
   2  -6  12        147.44        165.49         6.42 o                         
   3  -6  12          0.78          1.58         1.33 o                         
   4  -6  12        132.42        143.83         4.94 o                         
  -7  -5  12         64.26         56.50         3.92 o                         
  -6  -5  12        246.98        302.86         8.99 o                         
  -5  -5  12        801.19        812.55        19.53 o                         
  -4  -5  12         72.12         72.38         4.74 o                         
  -3  -5  12        117.42        129.95         6.10 o                         
  -2  -5  12        101.08         94.50         5.47 o                         
  -1  -5  12        243.81        245.13         8.46 o                         
   0  -5  12          3.37          3.36         1.17 o                         
   1  -5  12          9.38          9.27         2.25 o                         
   2  -5  12         33.37         41.20         3.46 o                         
   3  -5  12         31.60         26.27         2.79 o                         
   4  -5  12        229.66        238.43         6.61 o                         
  -8  -4  12        269.38        300.14         8.32 o                         
  -7  -4  12         75.47         57.78         4.12 o                         
  -6  -4  12         98.23        108.62         5.60 o                         
  -5  -4  12          7.07          8.06         2.40 o                         
  -4  -4  12          0.22          0.79         2.00 o                         
  -3  -4  12         58.95         56.95         4.14 o                         
  -2  -4  12        284.30        262.84         8.83 o                         
  -1  -4  12         68.38         70.00         4.65 o                         
   0  -4  12        489.68        465.92        10.15 o                         
   1  -4  12          0.75          3.27         1.55 o                         
   2  -4  12          7.40          7.99         2.19 o                         
   3  -4  12        103.80         93.21         4.48 o                         
   4  -4  12        103.46        109.01         4.50 o                         
  -9  -3  12        122.45        129.34         5.39 o                         
  -8  -3  12        203.86        196.19         7.49 o                         
  -7  -3  12         13.06          9.71         2.75 o                         
  -6  -3  12        103.83        100.12         5.61 o                         
  -5  -3  12          2.44          2.00         3.23 o                         
  -4  -3  12         33.22         43.63         3.92 o                         
  -3  -3  12        599.14        621.38        16.85 o                         
  -2  -3  12        354.02        334.40        10.00 o                         
  -1  -3  12        754.16        720.09        17.99 o                         
   0  -3  12        395.05        409.65        17.75 o                         
   1  -3  12        273.83        253.96         8.35 o                         
   2  -3  12          5.16          4.49         2.13 o                         
   3  -3  12         69.37         92.39         4.44 o                         
   4  -3  12        235.98        242.64         6.68 o                         
  -9  -2  12        173.27        220.39         7.47 o                         
  -8  -2  12        307.85        344.13        10.34 o                         
  -7  -2  12        305.12        292.41         9.77 o                         
  -6  -2  12         22.82         25.59         2.83 o                         
  -5  -2  12          2.86         -2.02         2.99 o                         
  -4  -2  12         31.37         36.56         3.30 o                         
  -3  -2  12        487.18        461.72        14.39 o                         
  -2  -2  12        619.42        596.06        16.28 o                         
  -1  -2  12         41.37         40.29         3.55 o                         
   0  -2  12        378.41        368.65         7.27 o                         
   1  -2  12          2.16          1.36         1.60 o                         
   2  -2  12        195.18        185.84         6.84 o                         
   3  -2  12         31.43         30.63         2.61 o                         
   4  -2  12         47.14         53.10         2.99 o                         
  -9  -1  12        336.22        377.97        10.79 o                         
  -8  -1  12         59.66         57.74         4.43 o                         
  -7  -1  12        403.75        429.87        12.20 o                         
  -6  -1  12        261.10        255.21         9.14 o                         
  -5  -1  12        338.79        359.57        10.76 o                         
  -4  -1  12        716.62        696.01        18.19 o                         
  -3  -1  12          9.03          9.31         2.24 o                         
  -2  -1  12        681.37        696.89        17.62 o                         
  -1  -1  12         36.19         38.55         3.61 o                         
   0  -1  12        100.84        100.09         3.69 o                         
   1  -1  12         80.24         92.04         4.76 o                         
   2  -1  12        219.41        227.92         7.39 o                         
   3  -1  12          1.83          2.27         1.21 o                         
   4  -1  12          0.22         -1.01         1.24 o                         
 -10   0  12          3.19          3.95         1.56 o                         
  -9   0  12          7.32          5.22         2.07 o                         
  -8   0  12         13.36         10.03         2.64 o                         
  -7   0  12          2.43         -0.85         2.49 o                         
  -6   0  12          1.23          1.94         1.69 o                         
  -5   0  12        331.06        322.45         9.99 o                         
  -4   0  12         69.33         67.53         4.55 o                         
  -3   0  12        609.87        600.24        16.39 o                         
  -2   0  12         44.31         55.46         4.13 o                         
  -1   0  12          3.59          3.82         2.00 o                         
   0   0  12          1.05          0.62         1.41 o                         
   1   0  12         60.53         59.13         3.76 o                         
   2   0  12         37.71         41.45         3.25 o                         
   3   0  12         25.77         28.16         2.24 o                         
 -10   1  12         15.03         12.19         2.43 o                         
  -9   1  12        422.86        424.85        11.73 o                         
  -8   1  12          1.74          3.30         1.16 o                         
  -7   1  12         16.99         15.96         2.88 o                         
  -6   1  12        122.32        106.11         5.78 o                         
  -5   1  12         45.13         48.96         4.02 o                         
  -4   1  12         84.74         91.22         5.11 o                         
  -3   1  12        775.01        737.87        18.57 o                         
  -2   1  12        117.96        103.98         5.35 o                         
  -1   1  12        421.04        428.68        13.28 o                         
   0   1  12          1.50          1.17         1.02 o                         
   1   1  12         46.66         50.56         3.58 o                         
   2   1  12          1.76          1.60         1.51 o                         
   3   1  12          8.84          9.25         1.40 o                         
 -10   2  12         11.62         10.65         2.07 o                         
  -9   2  12        210.40        224.88         7.89 o                         
  -8   2  12        218.54        227.24         8.45 o                         
  -7   2  12         86.82         93.07         5.26 o                         
  -6   2  12         99.27        102.82         5.68 o                         
  -5   2  12        213.03        216.61         8.10 o                         
  -4   2  12         80.93         90.21         5.21 o                         
  -3   2  12          1.24          4.61         1.59 o                         
  -2   2  12        372.62        374.59        10.35 o                         
  -1   2  12         96.31        104.03         5.24 o                         
   0   2  12         95.12         98.73         3.40 o                         
   1   2  12        451.47        458.55        12.06 o                         
   2   2  12         30.33         34.04         2.47 o                         
 -10   3  12        209.73        216.04         6.76 o                         
  -9   3  12        210.93        223.27         7.70 o                         
  -8   3  12         52.38         51.86         4.34 o                         
  -7   3  12        285.52        273.86         9.06 o                         
  -6   3  12       1542.87       1451.58        28.01 o                         
  -5   3  12       1588.73       1534.28        28.73 o                         
  -4   3  12         19.71         18.26         2.61 o                         
  -3   3  12          1.64          2.77         1.79 o                         
  -2   3  12        127.92        137.68         5.83 o                         
  -1   3  12        119.67        114.23         5.18 o                         
   0   3  12         39.80         51.01         3.05 o                         
   1   3  12        148.59        149.63         5.01 o                         
 -10   4  12         11.56         12.95         1.67 o                         
  -9   4  12         37.59         35.32         2.95 o                         
  -8   4  12          2.18          4.28         1.60 o                         
  -7   4  12        253.02        239.11         8.15 o                         
  -6   4  12         18.71         20.77         2.89 o                         
  -5   4  12         85.15         83.99         4.72 o                         
  -4   4  12         14.19         13.43         2.42 o                         
  -3   4  12          5.36          4.38         1.81 o                         
  -2   4  12          3.71          6.90         1.70 o                         
  -1   4  12         35.51         40.53         2.92 o                         
   0   4  12         14.69         13.80         1.19 o                         
  -9   5  12         68.67         65.48         3.64 o                         
  -8   5  12        301.39        288.48         8.10 o                         
  -7   5  12         74.95         82.41         4.42 o                         
  -6   5  12         14.39         16.95         2.14 o                         
  -5   5  12         10.77         10.26         1.85 o                         
  -4   5  12        155.28        158.57         6.01 o                         
  -3   5  12         64.86         69.41         3.97 o                         
  -2   5  12         16.50         17.26         2.35 o                         
  -1   5  12          0.34          0.94         1.11 o                         
  -8   6  12          1.83          1.77         1.46 o                         
  -7   6  12         16.51         19.36         1.99 o                         
  -6   6  12          0.05          1.19         1.53 o                         
  -5   6  12         97.49         89.76         4.13 o                         
  -4   6  12         11.19         11.60         1.77 o                         
  -3   6  12          3.87          2.60         1.44 o                         
  -2   6  12          5.94          6.54         1.47 o                         
  -6   7  12        202.45        223.70         6.86 o                         
  -5   7  12          0.48          1.06         1.12 o                         
  -3  -8  13          6.70          7.16         1.51 o                         
  -2  -8  13         38.84         35.87         2.56 o                         
  -1  -8  13          1.60          2.35         1.12 o                         
   0  -8  13         17.73         21.70         1.49 o                         
   1  -8  13        410.34        384.36         9.88 o                         
  -5  -7  13        136.87        157.71         5.18 o                         
  -4  -7  13         58.99         56.38         3.26 o                         
  -3  -7  13          3.66          2.78         1.63 o                         
  -2  -7  13        404.92        459.23        12.53 o                         
  -1  -7  13        545.96        583.55        14.52 o                         
   0  -7  13        128.42        138.71         3.77 o                         
   1  -7  13         73.78         85.78         4.15 o                         
   2  -7  13         49.63         47.01         2.84 o                         
  -6  -6  13         57.51         54.06         3.14 o                         
  -5  -6  13         49.40         51.11         3.36 o                         
  -4  -6  13        128.64        119.75         5.19 o                         
  -3  -6  13        535.67        583.92        14.94 o                         
  -2  -6  13        345.22        346.07         9.47 o                         
  -1  -6  13         24.22         18.09         2.63 o                         
   0  -6  13         85.91         98.37         3.46 o                         
   1  -6  13        154.16        150.66         5.73 o                         
   2  -6  13        356.07        360.61        10.35 o                         
   3  -6  13         71.68         88.72         3.73 o                         
  -7  -5  13         39.94         34.74         2.66 o                         
  -6  -5  13         37.06         42.48         3.40 o                         
  -5  -5  13         16.00         26.42         2.69 o                         
  -4  -5  13         14.83         24.78         2.84 o                         
  -3  -5  13        229.65        237.19         7.91 o                         
  -2  -5  13         29.56         42.51         3.75 o                         
  -1  -5  13         35.46         38.98         3.29 o                         
   0  -5  13         70.79         64.76         2.83 o                         
   1  -5  13          0.02          1.35         1.50 o                         
   2  -5  13        434.29        404.90        11.28 o                         
   3  -5  13        436.09        449.63        10.88 o                         
  -7  -4  13         31.40         25.51         2.64 o                         
  -6  -4  13         19.90         17.91         2.36 o                         
  -5  -4  13        123.92        116.93         5.63 o                         
  -4  -4  13          3.34          5.37         1.88 o                         
  -3  -4  13        109.56        107.14         5.42 o                         
  -2  -4  13          3.43          7.70         2.02 o                         
  -1  -4  13          1.45          5.24         1.23 o                         
   0  -4  13        529.33        570.45        16.06 o                         
   1  -4  13         62.48         62.48         3.95 o                         
   2  -4  13        204.47        207.09         6.74 o                         
   3  -4  13        159.22        159.37         5.31 o                         
  -8  -3  13        141.71        140.45         5.28 o                         
  -7  -3  13          3.82          5.12         1.68 o                         
  -6  -3  13        551.68        619.62        16.18 o                         
  -5  -3  13       1238.01       1308.43        25.57 o                         
  -4  -3  13        269.47        254.15         8.47 o                         
  -3  -3  13         43.56         55.25         4.03 o                         
  -2  -3  13         24.44         20.72         2.93 o                         
  -1  -3  13        699.04        710.15        17.54 o                         
   0  -3  13         11.21         15.29         2.73 o                         
   1  -3  13        184.67        177.27         6.38 o                         
   2  -3  13         17.84         18.58         2.18 o                         
   3  -3  13         34.57         35.61         2.53 o                         
  -9  -2  13        233.01        261.80         7.16 o                         
  -8  -2  13        386.69        457.17        12.75 o                         
  -7  -2  13          0.96          1.77         1.66 o                         
  -6  -2  13        194.78        196.92         7.33 o                         
  -5  -2  13         89.95         97.13         5.23 o                         
  -4  -2  13        583.61        596.85        16.09 o                         
  -3  -2  13        552.38        546.53        15.27 o                         
  -2  -2  13       1132.16       1088.45        22.67 o                         
  -1  -2  13         91.84         97.21         4.99 o                         
   0  -2  13        427.33        414.85         8.95 o                         
   1  -2  13        227.61        242.50         7.60 o                         
   2  -2  13         68.69         75.30         3.91 o                         
   3  -2  13          0.72          1.23         1.15 o                         
  -9  -1  13        302.52        327.49        10.17 o                         
  -8  -1  13        273.11        293.28         8.78 o                         
  -7  -1  13        381.53        392.47        10.72 o                         
  -6  -1  13          0.31         -0.73         2.11 o                         
  -5  -1  13        108.70        131.44         6.15 o                         
  -4  -1  13          0.69          0.36         2.02 o                         
  -3  -1  13        208.68        213.27         7.61 o                         
  -2  -1  13        239.97        238.23         8.06 o                         
  -1  -1  13       1048.55       1071.84        22.10 o                         
   0  -1  13          4.89          4.65         1.28 o                         
   1  -1  13         83.36         93.35         4.54 o                         
   2  -1  13          5.88          4.36         1.60 o                         
   3  -1  13         31.41         31.50         2.22 o                         
  -9   0  13          6.07          8.84         1.88 o                         
  -8   0  13          6.99         11.27         2.26 o                         
  -7   0  13        229.07        218.93         7.85 o                         
  -6   0  13         12.09         15.19         2.48 o                         
  -5   0  13        158.54        152.35         6.72 o                         
  -4   0  13         41.71         41.80         3.54 o                         
  -3   0  13          2.87          3.04         1.42 o                         
  -2   0  13        104.47         96.78         5.12 o                         
  -1   0  13       1296.43       1356.62        25.29 o                         
   0   0  13        339.69        360.76         8.49 o                         
   1   0  13         18.92         23.40         2.52 o                         
   2   0  13         23.75         22.84         2.12 o                         
  -9   1  13        437.88        459.27        12.65 o                         
  -8   1  13        119.13        114.59         5.52 o                         
  -7   1  13        327.70        327.66         9.52 o                         
  -6   1  13        147.07        152.31         6.57 o                         
  -5   1  13        318.08        325.53         9.60 o                         
  -4   1  13        358.06        353.03         9.90 o                         
  -3   1  13         69.77         64.65         4.22 o                         
  -2   1  13        170.84        170.32         6.57 o                         
  -1   1  13          1.22          1.41         1.58 o                         
   0   1  13         42.87         38.04         2.08 o                         
   1   1  13         58.70         49.64         3.16 o                         
   2   1  13         67.77         73.25         3.11 o                         
  -9   2  13          2.95          1.25         1.92 o                         
  -8   2  13          0.09          0.30         1.31 o                         
  -7   2  13         16.53         15.91         2.57 o                         
  -6   2  13         10.26         10.12         2.10 o                         
  -5   2  13         92.12         92.80         5.07 o                         
  -4   2  13        163.05        161.36         6.58 o                         
  -3   2  13       2135.35       2206.76        34.98 o                         
  -2   2  13        408.78        424.00        12.53 o                         
  -1   2  13         12.99         12.00         2.00 o                         
   0   2  13        107.07        112.38         4.59 o                         
   1   2  13        316.32        335.43         8.77 o                         
  -9   3  13        290.79        297.33         9.24 o                         
  -8   3  13        146.59        167.26         6.16 o                         
  -7   3  13         32.58         27.40         2.99 o                         
  -6   3  13        288.29        291.15         8.70 o                         
  -5   3  13         13.84          8.32         2.37 o                         
  -4   3  13         18.23         19.05         2.62 o                         
  -3   3  13        183.80        188.40         6.66 o                         
  -2   3  13          9.68         12.13         1.86 o                         
  -1   3  13        210.79        219.32         6.51 o                         
   0   3  13         84.39         83.67         3.91 o                         
  -9   4  13          7.19          8.23         1.47 o                         
  -8   4  13        189.62        170.83         5.84 o                         
  -7   4  13        115.51        112.26         4.84 o                         
  -6   4  13        276.05        269.00         7.82 o                         
  -5   4  13          5.20          5.62         1.61 o                         
  -4   4  13          4.07          3.15         1.36 o                         
  -3   4  13         17.62         20.40         2.18 o                         
  -2   4  13          4.03          3.12         1.50 o                         
  -1   4  13        142.46        137.97         4.56 o                         
  -8   5  13         64.97         68.37         3.27 o                         
  -7   5  13         82.72         84.02         3.77 o                         
  -6   5  13        334.61        359.18        10.07 o                         
  -5   5  13        703.82        710.61        15.04 o                         
  -4   5  13         14.41         15.03         1.74 o                         
  -3   5  13         25.99         26.17         2.17 o                         
  -2   5  13         44.54         56.76         2.80 o                         
  -6   6  13         71.40         83.12         3.39 o                         
  -5   6  13          3.14          4.59         1.08 o                         
  -3  -7  14          0.62          3.25         1.08 o                         
  -2  -7  14        116.31        138.47         4.81 o                         
  -1  -7  14        225.80        229.74         6.27 o                         
   0  -7  14        221.79        225.25         4.28 o                         
   1  -7  14         86.55         93.74         3.56 o                         
  -5  -6  14          1.86          0.93         1.35 o                         
  -4  -6  14          0.02          0.59         1.12 o                         
  -3  -6  14         22.41         19.70         2.10 o                         
  -2  -6  14          3.13          2.14         1.46 o                         
  -1  -6  14         32.80         41.12         2.91 o                         
   0  -6  14        116.37        133.65         6.00 o                         
   1  -6  14        119.41        123.29         4.49 o                         
  -6  -5  14         19.48         21.03         1.95 o                         
  -5  -5  14          5.62          7.64         1.99 o                         
  -4  -5  14         49.72         43.71         3.21 o                         
  -3  -5  14         32.60         42.70         3.04 o                         
  -2  -5  14          6.99          9.41         1.95 o                         
  -1  -5  14        133.11        146.67         5.68 o                         
   0  -5  14         44.90         41.37         2.23 o                         
   1  -5  14          4.97          5.12         1.10 o                         
   2  -5  14         38.57         37.54         2.46 o                         
  -7  -4  14          2.24          0.38         1.42 o                         
  -6  -4  14         94.04         99.50         4.49 o                         
  -5  -4  14         70.52         65.56         3.83 o                         
  -4  -4  14          0.24         -1.75         1.89 o                         
  -3  -4  14        815.04        866.48        18.60 o                         
  -2  -4  14        950.89       1034.32        20.62 o                         
  -1  -4  14        388.10        390.46        11.46 o                         
   0  -4  14        195.97        220.53         4.81 o                         
   1  -4  14        222.99        224.75         6.54 o                         
   2  -4  14        336.63        341.66         8.89 o                         
  -7  -3  14        314.06        323.28         9.87 o                         
  -6  -3  14        200.29        216.54         7.00 o                         
  -5  -3  14         46.06         49.49         3.62 o                         
  -4  -3  14         11.64          8.01         2.22 o                         
  -3  -3  14          1.95          5.57         1.56 o                         
  -2  -3  14         30.03         37.37         3.14 o                         
  -1  -3  14         14.33         19.98         2.55 o                         
   0  -3  14        233.31        238.62         7.74 o                         
   1  -3  14        537.84        555.72        12.86 o                         
   2  -3  14          5.52          6.48         1.11 o                         
  -8  -2  14          2.12          6.14         1.32 o                         
  -7  -2  14        141.42        146.67         5.64 o                         
  -6  -2  14         19.37         23.63         2.45 o                         
  -5  -2  14        409.03        441.97        12.98 o                         
  -4  -2  14        125.34        135.67         5.70 o                         
  -3  -2  14         21.76         20.03         2.71 o                         
  -2  -2  14         92.19         88.47         4.55 o                         
  -1  -2  14         11.71         12.40         2.24 o                         
   0  -2  14        274.49        288.18         5.57 o                         
   1  -2  14        309.16        315.88         9.22 o                         
   2  -2  14        124.32        125.83         4.25 o                         
  -8  -1  14          0.17         -0.45         1.62 o                         
  -7  -1  14         54.10         61.64         3.64 o                         
  -6  -1  14          5.09          5.56         1.87 o                         
  -5  -1  14        176.14        176.15         6.62 o                         
  -4  -1  14        248.89        257.91         7.99 o                         
  -3  -1  14         15.92         17.14         2.37 o                         
  -2  -1  14         10.69          8.14         1.88 o                         
  -1  -1  14        176.30        168.12         6.19 o                         
   0  -1  14          2.83          3.17         1.94 o                         
   1  -1  14          0.30          2.38         1.07 o                         
  -8   0  14         38.51         46.94         3.12 o                         
  -7   0  14         67.08         78.67         4.38 o                         
  -6   0  14        492.75        475.63        13.06 o                         
  -5   0  14          0.29          1.53         1.65 o                         
  -4   0  14        511.49        525.48        14.16 o                         
  -3   0  14        349.52        354.61         9.49 o                         
  -2   0  14       1241.24       1330.32        24.00 o                         
  -1   0  14         91.96         98.19         4.62 o                         
   0   0  14          1.80          3.23         0.90 o                         
   1   0  14         71.15         78.99         3.48 o                         
  -8   1  14          8.99         11.66         1.67 o                         
  -7   1  14          6.73          8.69         1.64 o                         
  -6   1  14          6.82         10.67         1.89 o                         
  -5   1  14         51.02         60.19         3.61 o                         
  -4   1  14          1.42          2.52         1.28 o                         
  -3   1  14         13.83         13.48         2.00 o                         
  -2   1  14        157.71        158.00         5.74 o                         
  -1   1  14        454.82        491.02        12.32 o                         
   0   1  14        227.17        236.20         4.62 o                         
  -8   2  14         46.45         39.84         2.73 o                         
  -7   2  14          2.05         -0.99         1.64 o                         
  -6   2  14        375.69        407.19        11.47 o                         
  -5   2  14        199.20        195.19         6.59 o                         
  -4   2  14         38.02         46.56         3.25 o                         
  -3   2  14          9.59         11.63         1.83 o                         
  -2   2  14        326.97        333.70         9.69 o                         
  -1   2  14        356.64        390.53         9.97 o                         
  -8   3  14        120.24        116.56         4.39 o                         
  -7   3  14        258.23        262.98         7.08 o                         
  -6   3  14        120.17        120.01         4.80 o                         
  -5   3  14         34.92         32.01         2.56 o                         
  -4   3  14        109.89        108.48         4.50 o                         
  -3   3  14         47.08         45.82         2.90 o                         
  -2   3  14          0.99         -0.18         1.48 o                         
  -7   4  14         89.97         93.77         3.72 o                         
  -6   4  14         31.10         35.48         2.53 o                         
  -5   4  14        114.69        116.75         4.37 o                         
  -4   4  14         41.58         52.36         2.88 o                         
  -3   4  14        292.08        317.83         8.25 o                         
  -3  -6  15          0.94          2.80         1.19 o                         
  -2  -6  15          0.89         -0.17         1.21 o                         
  -1  -6  15         58.14         64.54         2.97 o                         
  -4  -5  15          1.44          1.13         1.39 o                         
  -3  -5  15        174.88        188.21         5.71 o                         
  -2  -5  15        150.67        185.56         5.63 o                         
  -1  -5  15          2.68          2.26         1.19 o                         
   0  -5  15        101.71        111.75         2.82 o                         
  -5  -4  15          1.40          1.20         1.39 o                         
  -4  -4  15        178.26        153.19         5.34 o                         
  -3  -4  15        278.58        309.10         9.23 o                         
  -2  -4  15          0.08          0.00         1.33 o                         
  -1  -4  15         30.32         35.85         2.49 o                         
   0  -4  15          0.34          1.38         0.79 o                         
  -6  -3  15         24.44         18.71         1.99 o                         
  -5  -3  15         79.43        103.53         4.52 o                         
  -4  -3  15          2.31          3.35         1.59 o                         
  -3  -3  15          0.31         -1.69         1.75 o                         
  -2  -3  15         33.72         31.61         2.59 o                         
  -1  -3  15         97.33         95.88         4.08 o                         
   0  -3  15         12.08         11.11         1.15 o                         
  -7  -2  15         37.24         39.46         2.57 o                         
  -6  -2  15          5.99          3.61         1.62 o                         
  -5  -2  15          5.21          6.50         1.94 o                         
  -4  -2  15         15.69         22.08         2.20 o                         
  -3  -2  15         29.18         32.74         2.81 o                         
  -2  -2  15        112.73        132.17         5.01 o                         
  -1  -2  15         12.87         15.03         1.95 o                         
   0  -2  15        195.72        203.08         4.90 o                         
  -7  -1  15        184.41        202.90         5.88 o                         
  -6  -1  15        374.08        387.49        10.64 o                         
  -5  -1  15        256.39        263.11         7.49 o                         
  -4  -1  15         46.47         59.69         3.38 o                         
  -3  -1  15        144.95        151.50         5.42 o                         
  -2  -1  15         70.36         74.00         3.63 o                         
  -1  -1  15          2.54          4.10         1.30 o                         
   0  -1  15        217.89        216.75         4.80 o                         
  -7   0  15         14.40         17.90         2.02 o                         
  -6   0  15          6.42          8.70         1.39 o                         
  -5   0  15          9.71          7.18         1.82 o                         
  -4   0  15         75.35         73.44         3.86 o                         
  -3   0  15        295.56        291.73         9.00 o                         
  -2   0  15        669.61        658.71        13.98 o                         
  -1   0  15          0.17          1.41         1.15 o                         
  -7   1  15          4.78          5.57         1.41 o                         
  -6   1  15         83.41         85.50         3.80 o                         
  -5   1  15          0.13         -1.84         1.84 o                         
  -4   1  15          2.41          0.43         1.79 o                         
  -3   1  15          2.36          4.08         1.20 o                         
  -2   1  15          2.91          2.52         1.19 o                         
  -7   2  15         25.57         18.89         1.91 o                         
  -6   2  15         23.31         28.57         2.21 o                         
  -5   2  15          1.56          3.07         0.99 o                         
  -4   2  15        262.29        271.39         8.00 o                         
  -3   2  15          1.76          2.49         1.26 o                         
  -5   3  15          4.44          5.74         1.27 o                         
  -4  -3  16         95.28         99.12         3.69 o                         
  -3  -3  16          6.35          7.28         1.31 o                         
  -5  -2  16         14.67         10.74         1.41 o                         
  -4  -2  16        277.81        301.23         8.24 o                         
  -3  -2  16        807.02        895.60        15.66 o                         
  -5  -1  16         16.21         22.76         1.93 o                         
  -4  -1  16          0.11          1.85         1.22 o                         
  -3  -1  16          7.62          5.63         1.45 o                         
  -4   0  16         20.63         27.14         1.99 o                         
                                                                                
